# Supplementary material for: Transparent and high-porosity aluminum alkoxide network-forming glasses
Source: Nat Commun. 2024 Aug 26;15:7339. doi: 10.1038/s41467-024-51845-1 (PMC11347621; doi:10.1038/s41467-024-51845-1)
Supplement: Supplementary file 3 — Source data [file 41467_2024_51845_MOESM3_ESM.zip › Source Data.xlsx]

## Sheet: Figure 2a
	Wavelengh	Abs			Wavelengh	Abs
	nm				nm
MTBT				Al-MTBT
	2500	-1.76204			2500	0.49625
	2499	-1.76111			2499	0.501
	2498	-1.76146			2498	0.49951
	2497	-1.7546			2497	0.51042
	2496	-1.76329			2496	0.50008
	2495	-1.75573			2495	0.51016
	2494	-1.75002			2494	0.50889
	2493	-1.75047			2493	0.5009
	2492	-1.75461			2492	0.50394
	2491	-1.7514			2491	0.49508
	2490	-1.76039			2490	0.50959
	2489	-1.75008			2489	0.51672
	2488	-1.74142			2488	0.51098
	2487	-1.74794			2487	0.50425
	2486	-1.74447			2486	0.51062
	2485	-1.73914			2485	0.51216
	2484	-1.74456			2484	0.49475
	2483	-1.73432			2483	0.51237
	2482	-1.73524			2482	0.52149
	2481	-1.72401			2481	0.51205
	2480	-1.733			2480	0.52462
	2479	-1.73334			2479	0.52311
	2478	-1.72334			2478	0.50997
	2477	-1.71825			2477	0.52199
	2476	-1.71641			2476	0.5058
	2475	-1.70982			2475	0.51886
	2474	-1.70851			2474	0.52157
	2473	-1.69325			2473	0.51874
	2472	-1.68863			2472	0.52234
	2471	-1.69212			2471	0.52676
	2470	-1.68788			2470	0.51658
	2469	-1.68165			2469	0.52528
	2468	-1.67755			2468	0.51643
	2467	-1.68079			2467	0.52438
	2466	-1.67305			2466	0.51502
	2465	-1.67507			2465	0.51998
	2464	-1.66942			2464	0.51962
	2463	-1.67951			2463	0.51781
	2462	-1.67729			2462	0.51794
	2461	-1.67451			2461	0.50079
	2460	-1.68779			2460	0.51007
	2459	-1.68372			2459	0.51279
	2458	-1.68638			2458	0.51637
	2457	-1.69548			2457	0.51081
	2456	-1.7005			2456	0.50317
	2455	-1.70572			2455	0.50426
	2454	-1.70768			2454	0.49341
	2453	-1.71743			2453	0.49873
	2452	-1.72674			2452	0.48337
	2451	-1.73175			2451	0.50179
	2450	-1.73631			2450	0.4836
	2449	-1.74473			2449	0.48329
	2448	-1.74943			2448	0.48497
	2447	-1.75418			2447	0.48072
	2446	-1.75954			2446	0.47692
	2445	-1.76961			2445	0.46133
	2444	-1.77291			2444	0.46307
	2443	-1.77387			2443	0.47384
	2442	-1.78216			2442	0.46368
	2441	-1.78355			2441	0.45495
	2440	-1.79089			2440	0.45937
	2439	-1.79066			2439	0.44969
	2438	-1.78969			2438	0.45728
	2437	-1.79688			2437	0.44632
	2436	-1.80175			2436	0.44976
	2435	-1.79987			2435	0.45258
	2434	-1.80056			2434	0.44875
	2433	-1.80442			2433	0.44929
	2432	-1.80709			2432	0.43588
	2431	-1.81016			2431	0.44624
	2430	-1.81094			2430	0.43732
	2429	-1.80842			2429	0.43252
	2428	-1.81092			2428	0.43559
	2427	-1.80843			2427	0.42459
	2426	-1.80658			2426	0.42612
	2425	-1.80841			2425	0.42701
	2424	-1.80576			2424	0.43669
	2423	-1.80879			2423	0.42319
	2422	-1.80814			2422	0.42216
	2421	-1.80958			2421	0.42292
	2420	-1.808			2420	0.42762
	2419	-1.79991			2419	0.42108
	2418	-1.80662			2418	0.42768
	2417	-1.80482			2417	0.41289
	2416	-1.79721			2416	0.42072
	2415	-1.79903			2415	0.42287
	2414	-1.80031			2414	0.4161
	2413	-1.79631			2413	0.41898
	2412	-1.79382			2412	0.41974
	2411	-1.79102			2411	0.41972
	2410	-1.79519			2410	0.42463
	2409	-1.78925			2409	0.41806
	2408	-1.78713			2408	0.42255
	2407	-1.78368			2407	0.4277
	2406	-1.78675			2406	0.4199
	2405	-1.78443			2405	0.42167
	2404	-1.78141			2404	0.42228
	2403	-1.7793			2403	0.42544
	2402	-1.7783			2402	0.42133
	2401	-1.77774			2401	0.42495
	2400	-1.77579			2400	0.42252
	2399	-1.77433			2399	0.42271
	2398	-1.77265			2398	0.42165
	2397	-1.77478			2397	0.42486
	2396	-1.77446			2396	0.42337
	2395	-1.7748			2395	0.43146
	2394	-1.77107			2394	0.42313
	2393	-1.77233			2393	0.42852
	2392	-1.7709			2392	0.42832
	2391	-1.77214			2391	0.42257
	2390	-1.77268			2390	0.42569
	2389	-1.77242			2389	0.42427
	2388	-1.77286			2388	0.42684
	2387	-1.77029			2387	0.42517
	2386	-1.77329			2386	0.4274
	2385	-1.77064			2385	0.4268
	2384	-1.77584			2384	0.4252
	2383	-1.77046			2383	0.42845
	2382	-1.77284			2382	0.42188
	2381	-1.77054			2381	0.42394
	2380	-1.77054			2380	0.42223
	2379	-1.76961			2379	0.42503
	2378	-1.7718			2378	0.42042
	2377	-1.76895			2377	0.4246
	2376	-1.77111			2376	0.42495
	2375	-1.76824			2375	0.41841
	2374	-1.76749			2374	0.42144
	2373	-1.76937			2373	0.42136
	2372	-1.76535			2372	0.41769
	2371	-1.765			2371	0.41819
	2370	-1.76484			2370	0.42481
	2369	-1.76472			2369	0.4173
	2368	-1.7641			2368	0.4206
	2367	-1.76208			2367	0.4221
	2366	-1.76091			2366	0.41518
	2365	-1.76053			2365	0.41998
	2364	-1.76101			2364	0.41805
	2363	-1.75852			2363	0.42092
	2362	-1.75612			2362	0.42691
	2361	-1.75596			2361	0.41939
	2360	-1.75819			2360	0.42422
	2359	-1.7517			2359	0.42341
	2358	-1.75311			2358	0.42711
	2357	-1.75194			2357	0.42647
	2356	-1.75064			2356	0.42597
	2355	-1.74917			2355	0.42763
	2354	-1.75028			2354	0.4281
	2353	-1.74661			2353	0.43116
	2352	-1.74423			2352	0.43071
	2351	-1.74296			2351	0.43012
	2350	-1.74263			2350	0.43137
	2349	-1.74189			2349	0.43239
	2348	-1.73997			2348	0.43168
	2347	-1.73972			2347	0.43071
	2346	-1.73658			2346	0.43675
	2345	-1.73643			2345	0.43635
	2344	-1.73784			2344	0.43505
	2343	-1.73599			2343	0.43474
	2342	-1.73557			2342	0.44091
	2341	-1.73732			2341	0.43828
	2340	-1.73657			2340	0.44311
	2339	-1.73998			2339	0.4363
	2338	-1.73907			2338	0.44392
	2337	-1.74219			2337	0.44089
	2336	-1.7385			2336	0.44464
	2335	-1.74283			2335	0.44273
	2334	-1.74356			2334	0.44479
	2333	-1.74665			2333	0.44043
	2332	-1.74511			2332	0.44628
	2331	-1.74897			2331	0.4464
	2330	-1.74737			2330	0.44479
	2329	-1.74911			2329	0.44712
	2328	-1.75181			2328	0.44589
	2327	-1.75468			2327	0.45036
	2326	-1.75535			2326	0.44788
	2325	-1.75605			2325	0.45281
	2324	-1.75622			2324	0.45528
	2323	-1.75754			2323	0.45008
	2322	-1.75858			2322	0.4569
	2321	-1.7573			2321	0.45821
	2320	-1.75877			2320	0.4584
	2319	-1.75683			2319	0.4608
	2318	-1.75651			2318	0.45541
	2317	-1.75589			2317	0.45743
	2316	-1.75583			2316	0.46324
	2315	-1.75672			2315	0.4642
	2314	-1.75473			2314	0.46782
	2313	-1.75454			2313	0.46772
	2312	-1.75338			2312	0.47014
	2311	-1.75199			2311	0.47053
	2310	-1.74991			2310	0.4713
	2309	-1.75171			2309	0.47366
	2308	-1.75123			2308	0.47278
	2307	-1.7493			2307	0.47559
	2306	-1.75026			2306	0.47608
	2305	-1.75192			2305	0.47265
	2304	-1.75003			2304	0.47977
	2303	-1.75139			2303	0.47748
	2302	-1.75229			2302	0.47969
	2301	-1.75411			2301	0.47812
	2300	-1.75316			2300	0.4823
	2299	-1.75619			2299	0.48379
	2298	-1.75883			2298	0.48317
	2297	-1.76179			2297	0.48542
	2296	-1.76222			2296	0.48367
	2295	-1.76421			2295	0.48382
	2294	-1.76586			2294	0.4833
	2293	-1.76919			2293	0.48444
	2292	-1.77021			2292	0.48623
	2291	-1.77372			2291	0.4851
	2290	-1.77736			2290	0.48617
	2289	-1.78112			2289	0.48963
	2288	-1.78127			2288	0.48592
	2287	-1.78543			2287	0.48839
	2286	-1.7871			2286	0.48607
	2285	-1.79063			2285	0.48382
	2284	-1.79127			2284	0.48495
	2283	-1.79317			2283	0.48658
	2282	-1.79566			2282	0.48416
	2281	-1.79944			2281	0.49002
	2280	-1.80048			2280	0.4885
	2279	-1.80218			2279	0.48425
	2278	-1.80626			2278	0.48955
	2277	-1.81075			2277	0.48417
	2276	-1.80908			2276	0.49057
	2275	-1.81285			2275	0.48788
	2274	-1.81633			2274	0.48328
	2273	-1.81665			2273	0.48517
	2272	-1.82096			2272	0.48939
	2271	-1.82396			2271	0.48686
	2270	-1.82195			2270	0.48371
	2269	-1.82812			2269	0.48189
	2268	-1.83044			2268	0.48081
	2267	-1.83456			2267	0.4817
	2266	-1.83573			2266	0.483
	2265	-1.83894			2265	0.47962
	2264	-1.84121			2264	0.47642
	2263	-1.84137			2263	0.47215
	2262	-1.84441			2262	0.47534
	2261	-1.84824			2261	0.47238
	2260	-1.84616			2260	0.46551
	2259	-1.85089			2259	0.4658
	2258	-1.85064			2258	0.45754
	2257	-1.85231			2257	0.45413
	2256	-1.85463			2256	0.45675
	2255	-1.85525			2255	0.4509
	2254	-1.85642			2254	0.44592
	2253	-1.85845			2253	0.44359
	2252	-1.85499			2252	0.43786
	2251	-1.85745			2251	0.43507
	2250	-1.8543			2250	0.43011
	2249	-1.85838			2249	0.42572
	2248	-1.85538			2248	0.41979
	2247	-1.85636			2247	0.4154
	2246	-1.85859			2246	0.41212
	2245	-1.85599			2245	0.41156
	2244	-1.85542			2244	0.40365
	2243	-1.85647			2243	0.40014
	2242	-1.8545			2242	0.39453
	2241	-1.85473			2241	0.39435
	2240	-1.85709			2240	0.38788
	2239	-1.85613			2239	0.38534
	2238	-1.85729			2238	0.38187
	2237	-1.85553			2237	0.37796
	2236	-1.85879			2236	0.37178
	2235	-1.85793			2235	0.37001
	2234	-1.85766			2234	0.36451
	2233	-1.85822			2233	0.3602
	2232	-1.85775			2232	0.35792
	2231	-1.8589			2231	0.35588
	2230	-1.86006			2230	0.35015
	2229	-1.8636			2229	0.34829
	2228	-1.86154			2228	0.35148
	2227	-1.86401			2227	0.34624
	2226	-1.86403			2226	0.34191
	2225	-1.86382			2225	0.34206
	2224	-1.86749			2224	0.33847
	2223	-1.86573			2223	0.33769
	2222	-1.86675			2222	0.33751
	2221	-1.86764			2221	0.33363
	2220	-1.86869			2220	0.33162
	2219	-1.86835			2219	0.3328
	2218	-1.86866			2218	0.32704
	2217	-1.86646			2217	0.33304
	2216	-1.86743			2216	0.32966
	2215	-1.86558			2215	0.32657
	2214	-1.86624			2214	0.32806
	2213	-1.86511			2213	0.32491
	2212	-1.86509			2212	0.32595
	2211	-1.86128			2211	0.32567
	2210	-1.86001			2210	0.32577
	2209	-1.85974			2209	0.3275
	2208	-1.8569			2208	0.32858
	2207	-1.85536			2207	0.32904
	2206	-1.85491			2206	0.32912
	2205	-1.85288			2205	0.32923
	2204	-1.85026			2204	0.33238
	2203	-1.84803			2203	0.32909
	2202	-1.8442			2202	0.33642
	2201	-1.84235			2201	0.33591
	2200	-1.84031			2200	0.33377
	2199	-1.83774			2199	0.33832
	2198	-1.83636			2198	0.33479
	2197	-1.83299			2197	0.33782
	2196	-1.83139			2196	0.33691
	2195	-1.82764			2195	0.34
	2194	-1.82516			2194	0.33961
	2193	-1.82237			2193	0.34229
	2192	-1.81948			2192	0.34185
	2191	-1.81859			2191	0.34383
	2190	-1.8136			2190	0.34277
	2189	-1.80981			2189	0.34608
	2188	-1.80764			2188	0.34782
	2187	-1.80321			2187	0.3455
	2186	-1.80078			2186	0.34709
	2185	-1.79721			2185	0.34917
	2184	-1.79378			2184	0.35122
	2183	-1.79127			2183	0.35066
	2182	-1.78669			2182	0.3522
	2181	-1.7834			2181	0.3511
	2180	-1.77905			2180	0.3526
	2179	-1.77708			2179	0.35408
	2178	-1.77582			2178	0.3548
	2177	-1.77033			2177	0.35607
	2176	-1.76842			2176	0.35574
	2175	-1.7651			2175	0.35636
	2174	-1.7624			2174	0.35717
	2173	-1.75965			2173	0.35749
	2172	-1.75859			2172	0.35779
	2171	-1.75562			2171	0.35923
	2170	-1.7546			2170	0.36059
	2169	-1.75388			2169	0.36229
	2168	-1.75335			2168	0.35901
	2167	-1.75479			2167	0.36097
	2166	-1.75332			2166	0.35806
	2165	-1.7539			2165	0.35962
	2164	-1.75416			2164	0.35782
	2163	-1.75671			2163	0.35508
	2162	-1.75771			2162	0.3548
	2161	-1.75789			2161	0.35182
	2160	-1.76067			2160	0.35234
	2159	-1.76337			2159	0.34983
	2158	-1.7644			2158	0.34794
	2157	-1.76464			2157	0.3479
	2156	-1.76529			2156	0.34463
	2155	-1.76673			2155	0.34315
	2154	-1.76731			2154	0.34197
	2153	-1.77006			2153	0.34183
	2152	-1.7713			2152	0.33635
	2151	-1.77074			2151	0.33312
	2150	-1.7691			2150	0.33317
	2149	-1.76995			2149	0.33058
	2148	-1.77114			2148	0.33014
	2147	-1.77004			2147	0.3289
	2146	-1.7703			2146	0.32798
	2145	-1.77191			2145	0.32304
	2144	-1.77118			2144	0.32469
	2143	-1.77058			2143	0.32139
	2142	-1.77052			2142	0.31827
	2141	-1.77245			2141	0.31482
	2140	-1.77313			2140	0.31431
	2139	-1.77197			2139	0.31397
	2138	-1.77475			2138	0.30861
	2137	-1.77493			2137	0.30569
	2136	-1.77654			2136	0.30503
	2135	-1.7781			2135	0.30265
	2134	-1.77959			2134	0.30163
	2133	-1.77986			2133	0.2981
	2132	-1.78545			2132	0.29518
	2131	-1.7872			2131	0.2937
	2130	-1.78692			2130	0.28961
	2129	-1.78704			2129	0.28874
	2128	-1.79071			2128	0.28866
	2127	-1.79441			2127	0.28478
	2126	-1.79548			2126	0.28111
	2125	-1.79899			2125	0.28157
	2124	-1.79972			2124	0.27949
	2123	-1.8016			2123	0.27562
	2122	-1.80555			2122	0.27524
	2121	-1.80578			2121	0.27087
	2120	-1.80875			2120	0.27203
	2119	-1.81035			2119	0.27087
	2118	-1.81098			2118	0.27071
	2117	-1.81133			2117	0.26746
	2116	-1.81206			2116	0.26636
	2115	-1.81791			2115	0.26489
	2114	-1.81692			2114	0.26609
	2113	-1.81924			2113	0.26521
	2112	-1.81883			2112	0.26165
	2111	-1.82054			2111	0.26305
	2110	-1.82204			2110	0.26168
	2109	-1.82332			2109	0.26091
	2108	-1.82391			2108	0.25951
	2107	-1.82742			2107	0.25967
	2106	-1.82772			2106	0.26114
	2105	-1.82974			2105	0.25901
	2104	-1.83099			2104	0.25994
	2103	-1.83195			2103	0.25952
	2102	-1.83477			2102	0.25773
	2101	-1.83606			2101	0.25763
	2100	-1.83808			2100	0.25719
	2099	-1.83865			2099	0.258
	2098	-1.84034			2098	0.25709
	2097	-1.84165			2097	0.2598
	2096	-1.84288			2096	0.25483
	2095	-1.84448			2095	0.25582
	2094	-1.84564			2094	0.25713
	2093	-1.84757			2093	0.25561
	2092	-1.84815			2092	0.25679
	2091	-1.84986			2091	0.25762
	2090	-1.85207			2090	0.25486
	2089	-1.85189			2089	0.25597
	2088	-1.85458			2088	0.25668
	2087	-1.85585			2087	0.25597
	2086	-1.85792			2086	0.25523
	2085	-1.85881			2085	0.25438
	2084	-1.8593			2084	0.25575
	2083	-1.86155			2083	0.25502
	2082	-1.86207			2082	0.25617
	2081	-1.86381			2081	0.25557
	2080	-1.86275			2080	0.25567
	2079	-1.86533			2079	0.25571
	2078	-1.8666			2078	0.25429
	2077	-1.86781			2077	0.25491
	2076	-1.86878			2076	0.25558
	2075	-1.86943			2075	0.25563
	2074	-1.87094			2074	0.25536
	2073	-1.87133			2073	0.25698
	2072	-1.87327			2072	0.25617
	2071	-1.87436			2071	0.25533
	2070	-1.87437			2070	0.2547
	2069	-1.87489			2069	0.25554
	2068	-1.87712			2068	0.25477
	2067	-1.87811			2067	0.25709
	2066	-1.87911			2066	0.25605
	2065	-1.87979			2065	0.25671
	2064	-1.88187			2064	0.25619
	2063	-1.88125			2063	0.25522
	2062	-1.8813			2062	0.25583
	2061	-1.88427			2061	0.25778
	2060	-1.88381			2060	0.2547
	2059	-1.88406			2059	0.25482
	2058	-1.88613			2058	0.25426
	2057	-1.88701			2057	0.25379
	2056	-1.88741			2056	0.25464
	2055	-1.88854			2055	0.25534
	2054	-1.889			2054	0.25404
	2053	-1.88909			2053	0.25483
	2052	-1.88949			2052	0.2556
	2051	-1.89051			2051	0.2547
	2050	-1.89197			2050	0.25436
	2049	-1.89126			2049	0.2528
	2048	-1.89246			2048	0.2545
	2047	-1.89301			2047	0.25258
	2046	-1.8927			2046	0.25211
	2045	-1.89384			2045	0.25362
	2044	-1.89417			2044	0.2537
	2043	-1.89498			2043	0.25164
	2042	-1.89556			2042	0.25244
	2041	-1.89577			2041	0.25123
	2040	-1.8962			2040	0.25286
	2039	-1.89656			2039	0.24966
	2038	-1.89813			2038	0.25099
	2037	-1.89715			2037	0.25096
	2036	-1.89815			2036	0.2501
	2035	-1.89783			2035	0.24989
	2034	-1.89832			2034	0.25032
	2033	-1.89964			2033	0.24995
	2032	-1.89946			2032	0.24884
	2031	-1.89945			2031	0.24902
	2030	-1.89925			2030	0.24863
	2029	-1.90033			2029	0.24815
	2028	-1.90135			2028	0.24768
	2027	-1.90088			2027	0.24873
	2026	-1.90147			2026	0.24687
	2025	-1.9019			2025	0.24891
	2024	-1.90142			2024	0.24722
	2023	-1.90235			2023	0.24723
	2022	-1.90202			2022	0.24797
	2021	-1.90321			2021	0.24744
	2020	-1.90348			2020	0.24689
	2019	-1.90389			2019	0.24795
	2018	-1.90393			2018	0.24809
	2017	-1.90478			2017	0.24821
	2016	-1.90446			2016	0.24775
	2015	-1.90434			2015	0.24874
	2014	-1.90409			2014	0.24926
	2013	-1.90559			2013	0.2487
	2012	-1.90488			2012	0.24983
	2011	-1.9057			2011	0.25013
	2010	-1.90676			2010	0.25112
	2009	-1.90599			2009	0.25203
	2008	-1.90515			2008	0.25001
	2007	-1.90639			2007	0.25214
	2006	-1.90751			2006	0.25415
	2005	-1.90635			2005	0.25466
	2004	-1.90719			2004	0.25448
	2003	-1.90757			2003	0.25548
	2002	-1.90758			2002	0.25569
	2001	-1.9078			2001	0.25665
	2000	-1.90709			2000	0.25821
	1999	-1.90737			1999	0.25839
	1998	-1.90687			1998	0.25827
	1997	-1.90703			1997	0.26036
	1996	-1.90882			1996	0.26148
	1995	-1.9079			1995	0.26303
	1994	-1.90712			1994	0.26343
	1993	-1.9085			1993	0.2645
	1992	-1.90714			1992	0.26527
	1991	-1.90793			1991	0.26534
	1990	-1.9072			1990	0.26704
	1989	-1.90724			1989	0.2669
	1988	-1.90757			1988	0.26862
	1987	-1.90772			1987	0.26964
	1986	-1.90708			1986	0.27006
	1985	-1.90766			1985	0.27298
	1984	-1.90794			1984	0.27242
	1983	-1.90779			1983	0.27334
	1982	-1.90738			1982	0.27543
	1981	-1.90763			1981	0.27657
	1980	-1.90781			1980	0.2778
	1979	-1.90744			1979	0.27832
	1978	-1.90724			1978	0.2802
	1977	-1.90734			1977	0.28028
	1976	-1.90706			1976	0.2822
	1975	-1.9075			1975	0.28331
	1974	-1.90712			1974	0.28533
	1973	-1.90671			1973	0.28641
	1972	-1.90714			1972	0.28697
	1971	-1.90698			1971	0.28797
	1970	-1.90724			1970	0.29021
	1969	-1.90673			1969	0.29054
	1968	-1.90673			1968	0.29248
	1967	-1.90694			1967	0.29421
	1966	-1.90733			1966	0.29548
	1965	-1.90709			1965	0.29528
	1964	-1.90661			1964	0.29813
	1963	-1.90644			1963	0.29957
	1962	-1.90724			1962	0.30178
	1961	-1.90642			1961	0.30269
	1960	-1.90698			1960	0.30377
	1959	-1.90601			1959	0.3047
	1958	-1.90647			1958	0.30669
	1957	-1.90622			1957	0.3088
	1956	-1.9061			1956	0.30989
	1955	-1.90683			1955	0.31187
	1954	-1.90642			1954	0.31268
	1953	-1.90558			1953	0.31434
	1952	-1.90639			1952	0.31583
	1951	-1.90484			1951	0.31727
	1950	-1.90579			1950	0.31797
	1949	-1.90606			1949	0.32109
	1948	-1.90537			1948	0.3225
	1947	-1.90563			1947	0.3239
	1946	-1.90485			1946	0.32588
	1945	-1.90511			1945	0.3265
	1944	-1.90567			1944	0.32955
	1943	-1.90497			1943	0.33107
	1942	-1.90389			1942	0.33248
	1941	-1.90407			1941	0.33466
	1940	-1.90459			1940	0.33385
	1939	-1.90363			1939	0.33651
	1938	-1.90415			1938	0.33716
	1937	-1.90362			1937	0.34105
	1936	-1.90395			1936	0.34063
	1935	-1.90306			1935	0.34275
	1934	-1.90364			1934	0.34411
	1933	-1.90287			1933	0.34538
	1932	-1.9032			1932	0.34576
	1931	-1.90292			1931	0.34864
	1930	-1.9019			1930	0.34767
	1929	-1.9021			1929	0.34968
	1928	-1.90174			1928	0.34866
	1927	-1.90201			1927	0.35103
	1926	-1.9009			1926	0.35167
	1925	-1.90188			1925	0.35156
	1924	-1.90108			1924	0.35225
	1923	-1.90013			1923	0.35099
	1922	-1.90147			1922	0.35197
	1921	-1.89998			1921	0.351
	1920	-1.90036			1920	0.35062
	1919	-1.89978			1919	0.34894
	1918	-1.8997			1918	0.34848
	1917	-1.89928			1917	0.34763
	1916	-1.89838			1916	0.34713
	1915	-1.89813			1915	0.34643
	1914	-1.89899			1914	0.34444
	1913	-1.89814			1913	0.3406
	1912	-1.89786			1912	0.34006
	1911	-1.89814			1911	0.33605
	1910	-1.89752			1910	0.33257
	1909	-1.89691			1909	0.33182
	1908	-1.89726			1908	0.32756
	1907	-1.89716			1907	0.32439
	1906	-1.89694			1906	0.32043
	1905	-1.89708			1905	0.3163
	1904	-1.89691			1904	0.31251
	1903	-1.89596			1903	0.30793
	1902	-1.89656			1902	0.30466
	1901	-1.896			1901	0.299
	1900	-1.89594			1900	0.29456
	1899	-1.89534			1899	0.28973
	1898	-1.89494			1898	0.28537
	1897	-1.89562			1897	0.28014
	1896	-1.89494			1896	0.27455
	1895	-1.89448			1895	0.27114
	1894	-1.89504			1894	0.26683
	1893	-1.89462			1893	0.26118
	1892	-1.89337			1892	0.25617
	1891	-1.89351			1891	0.25323
	1890	-1.89354			1890	0.24822
	1889	-1.89315			1889	0.24384
	1888	-1.89296			1888	0.24005
	1887	-1.89314			1887	0.23637
	1886	-1.89294			1886	0.23275
	1885	-1.89174			1885	0.22861
	1884	-1.89198			1884	0.22484
	1883	-1.89142			1883	0.22198
	1882	-1.89103			1882	0.21837
	1881	-1.89078			1881	0.2146
	1880	-1.89071			1880	0.2122
	1879	-1.89001			1879	0.20894
	1878	-1.88976			1878	0.20653
	1877	-1.89013			1877	0.20342
	1876	-1.88931			1876	0.20112
	1875	-1.89022			1875	0.19896
	1874	-1.88878			1874	0.19673
	1873	-1.88846			1873	0.19576
	1872	-1.88845			1872	0.19319
	1871	-1.88863			1871	0.19162
	1870	-1.88744			1870	0.1898
	1869	-1.88764			1869	0.18839
	1868	-1.88724			1868	0.18607
	1867	-1.88731			1867	0.18638
	1866	-1.88591			1866	0.1842
	1865	-1.88666			1865	0.18381
	1864	-1.88595			1864	0.18344
	1863	-1.88566			1863	0.18209
	1862	-1.88541			1862	0.18259
	1861	-1.88476			1861	0.18144
	1860	-1.88447			1860	0.18051
	1859	-1.88423			1859	0.18014
	1858	-1.88447			1858	0.18013
	1857	-1.88325			1857	0.17963
	1856	-1.88261			1856	0.17869
	1855	-1.88254			1855	0.17918
	1854	-1.88217			1854	0.17779
	1853	-1.88149			1853	0.17906
	1852	-1.88069			1852	0.17824
	1851	-1.88058			1851	0.17777
	1850	-1.87941			1850	0.17809
	1849	-1.87914			1849	0.17772
	1848	-1.87852			1848	0.17739
	1847	-1.87788			1847	0.17759
	1846	-1.87736			1846	0.17748
	1845	-1.87599			1845	0.1774
	1844	-1.87542			1844	0.1778
	1843	-1.87452			1843	0.17782
	1842	-1.87365			1842	0.17733
	1841	-1.87216			1841	0.17811
	1840	-1.87205			1840	0.17853
	1839	-1.87104			1839	0.17803
	1838	-1.86998			1838	0.17862
	1837	-1.8687			1837	0.1788
	1836	-1.86829			1836	0.17933
	1835	-1.86749			1835	0.17925
	1834	-1.86636			1834	0.17968
	1833	-1.86518			1833	0.18058
	1832	-1.8642			1832	0.18112
	1831	-1.86352			1831	0.18077
	1830	-1.86201			1830	0.18132
	1829	-1.86127			1829	0.18152
	1828	-1.85954			1828	0.18206
	1827	-1.85917			1827	0.18252
	1826	-1.85746			1826	0.18228
	1825	-1.85709			1825	0.18367
	1824	-1.8568			1824	0.18362
	1823	-1.85533			1823	0.18299
	1822	-1.85494			1822	0.18515
	1821	-1.85429			1821	0.18472
	1820	-1.85396			1820	0.18461
	1819	-1.85244			1819	0.18504
	1818	-1.85237			1818	0.18579
	1817	-1.8515			1817	0.18602
	1816	-1.85131			1816	0.18646
	1815	-1.85121			1815	0.18611
	1814	-1.85057			1814	0.1866
	1813	-1.85			1813	0.18696
	1812	-1.8495			1812	0.18748
	1811	-1.84934			1811	0.18713
	1810	-1.84968			1810	0.18769
	1809	-1.84894			1809	0.18817
	1808	-1.84934			1808	0.18832
	1807	-1.84883			1807	0.1891
	1806	-1.84887			1806	0.18915
	1805	-1.84875			1805	0.18914
	1804	-1.84872			1804	0.18942
	1803	-1.84857			1803	0.19076
	1802	-1.8486			1802	0.1903
	1801	-1.84912			1801	0.19135
	1800	-1.84869			1800	0.1915
	1799	-1.84868			1799	0.19193
	1798	-1.84901			1798	0.19228
	1797	-1.84889			1797	0.19245
	1796	-1.84904			1796	0.19325
	1795	-1.84942			1795	0.19331
	1794	-1.84926			1794	0.19421
	1793	-1.84876			1793	0.19409
	1792	-1.84941			1792	0.19494
	1791	-1.84935			1791	0.19513
	1790	-1.84915			1790	0.19532
	1789	-1.84916			1789	0.19596
	1788	-1.8492			1788	0.19616
	1787	-1.84887			1787	0.19655
	1786	-1.84906			1786	0.1967
	1785	-1.8488			1785	0.19757
	1784	-1.84882			1784	0.19795
	1783	-1.84945			1783	0.19882
	1782	-1.84871			1782	0.1986
	1781	-1.84892			1781	0.19875
	1780	-1.84872			1780	0.19927
	1779	-1.84851			1779	0.19989
	1778	-1.84876			1778	0.1998
	1777	-1.84841			1777	0.20016
	1776	-1.84806			1776	0.20021
	1775	-1.84817			1775	0.20038
	1774	-1.84787			1774	0.20023
	1773	-1.848			1773	0.2002
	1772	-1.8478			1772	0.20055
	1771	-1.84783			1771	0.20064
	1770	-1.84761			1770	0.20092
	1769	-1.84724			1769	0.20126
	1768	-1.84705			1768	0.20088
	1767	-1.84707			1767	0.20151
	1766	-1.84691			1766	0.20161
	1765	-1.84684			1765	0.20148
	1764	-1.84668			1764	0.2021
	1763	-1.84657			1763	0.20257
	1762	-1.84631			1762	0.20252
	1761	-1.84641			1761	0.20328
	1760	-1.84605			1760	0.20352
	1759	-1.84558			1759	0.20391
	1758	-1.84537			1758	0.20425
	1757	-1.84493			1757	0.2053
	1756	-1.84468			1756	0.20571
	1755	-1.84437			1755	0.20675
	1754	-1.84438			1754	0.20706
	1753	-1.8435			1753	0.20853
	1752	-1.84389			1752	0.20882
	1751	-1.84304			1751	0.21017
	1750	-1.84289			1750	0.21063
	1749	-1.84236			1749	0.21184
	1748	-1.84171			1748	0.2123
	1747	-1.84105			1747	0.21383
	1746	-1.84064			1746	0.21455
	1745	-1.83986			1745	0.21521
	1744	-1.83943			1744	0.2163
	1743	-1.83903			1743	0.21721
	1742	-1.83897			1742	0.218
	1741	-1.83836			1741	0.2185
	1740	-1.83792			1740	0.21958
	1739	-1.83751			1739	0.22012
	1738	-1.83762			1738	0.2211
	1737	-1.83731			1737	0.22145
	1736	-1.83706			1736	0.22225
	1735	-1.83695			1735	0.22308
	1734	-1.83735			1734	0.22308
	1733	-1.83683			1733	0.22365
	1732	-1.8373			1732	0.22407
	1731	-1.83704			1731	0.22433
	1730	-1.83747			1730	0.22444
	1729	-1.83706			1729	0.22435
	1728	-1.83788			1728	0.22438
	1727	-1.83788			1727	0.22463
	1726	-1.83829			1726	0.22452
	1725	-1.83811			1725	0.22435
	1724	-1.83824			1724	0.22435
	1723	-1.83875			1723	0.22451
	1722	-1.83866			1722	0.22361
	1721	-1.83819			1721	0.22365
	1720	-1.8387			1720	0.22343
	1719	-1.83796			1719	0.22278
	1718	-1.83806			1718	0.2223
	1717	-1.83743			1717	0.22203
	1716	-1.83675			1716	0.22172
	1715	-1.83632			1715	0.22151
	1714	-1.83543			1714	0.2214
	1713	-1.8347			1713	0.22059
	1712	-1.83377			1712	0.2203
	1711	-1.83261			1711	0.2199
	1710	-1.83153			1710	0.21978
	1709	-1.83038			1709	0.21953
	1708	-1.82902			1708	0.21936
	1707	-1.82769			1707	0.21939
	1706	-1.82647			1706	0.21947
	1705	-1.82479			1705	0.21952
	1704	-1.82373			1704	0.21993
	1703	-1.82197			1703	0.2202
	1702	-1.82064			1702	0.22079
	1701	-1.81897			1701	0.22104
	1700	-1.8177			1700	0.22148
	1699	-1.816			1699	0.22234
	1698	-1.81484			1698	0.22253
	1697	-1.8133			1697	0.22356
	1696	-1.81195			1696	0.22418
	1695	-1.81015			1695	0.22542
	1694	-1.8091			1694	0.22593
	1693	-1.80761			1693	0.22684
	1692	-1.8062			1692	0.22755
	1691	-1.80494			1691	0.22871
	1690	-1.80337			1690	0.22934
	1689	-1.80189			1689	0.22976
	1688	-1.80091			1688	0.2305
	1687	-1.79952			1687	0.23145
	1686	-1.79851			1686	0.23153
	1685	-1.7973			1685	0.23195
	1684	-1.79658			1684	0.23243
	1683	-1.79517			1683	0.23205
	1682	-1.79491			1682	0.23212
	1681	-1.79455			1681	0.23168
	1680	-1.79412			1680	0.23112
	1679	-1.79394			1679	0.23095
	1678	-1.79416			1678	0.22996
	1677	-1.79401			1677	0.22933
	1676	-1.79441			1676	0.22785
	1675	-1.79525			1675	0.22655
	1674	-1.79623			1674	0.22519
	1673	-1.79712			1673	0.22331
	1672	-1.79857			1672	0.22123
	1671	-1.79977			1671	0.21938
	1670	-1.80179			1670	0.21747
	1669	-1.80345			1669	0.21498
	1668	-1.80537			1668	0.21294
	1667	-1.80728			1667	0.21062
	1666	-1.80958			1666	0.20788
	1665	-1.81199			1665	0.20543
	1664	-1.81402			1664	0.20289
	1663	-1.81627			1663	0.20014
	1662	-1.8184			1662	0.19715
	1661	-1.82091			1661	0.19501
	1660	-1.8229			1660	0.19206
	1659	-1.82476			1659	0.18951
	1658	-1.82694			1658	0.18671
	1657	-1.82899			1657	0.18424
	1656	-1.83041			1656	0.1819
	1655	-1.83219			1655	0.17976
	1654	-1.8339			1654	0.17696
	1653	-1.83502			1653	0.17507
	1652	-1.8363			1652	0.17247
	1651	-1.83757			1651	0.171
	1650	-1.83831			1650	0.16897
	1649	-1.83961			1649	0.167
	1648	-1.84056			1648	0.16525
	1647	-1.84157			1647	0.16334
	1646	-1.8418			1646	0.16196
	1645	-1.84294			1645	0.16035
	1644	-1.84333			1644	0.15902
	1643	-1.84408			1643	0.15751
	1642	-1.84451			1642	0.15643
	1641	-1.8448			1641	0.15491
	1640	-1.84543			1640	0.15367
	1639	-1.84594			1639	0.15254
	1638	-1.84652			1638	0.15164
	1637	-1.84699			1637	0.1504
	1636	-1.8474			1636	0.14975
	1635	-1.84782			1635	0.14869
	1634	-1.84857			1634	0.14775
	1633	-1.84915			1633	0.14708
	1632	-1.84941			1632	0.14628
	1631	-1.8498			1631	0.14559
	1630	-1.85023			1630	0.14483
	1629	-1.85083			1629	0.14419
	1628	-1.85133			1628	0.14383
	1627	-1.85179			1627	0.14345
	1626	-1.85212			1626	0.14257
	1625	-1.8528			1625	0.14245
	1624	-1.8529			1624	0.14197
	1623	-1.85333			1623	0.14161
	1622	-1.85366			1622	0.14146
	1621	-1.85411			1621	0.14104
	1620	-1.85459			1620	0.14098
	1619	-1.85485			1619	0.14045
	1618	-1.85508			1618	0.14047
	1617	-1.85536			1617	0.14018
	1616	-1.85561			1616	0.13997
	1615	-1.85586			1615	0.13995
	1614	-1.85604			1614	0.13999
	1613	-1.8565			1613	0.1398
	1612	-1.85686			1612	0.13966
	1611	-1.85715			1611	0.1399
	1610	-1.8572			1610	0.13965
	1609	-1.85759			1609	0.13948
	1608	-1.85773			1608	0.1398
	1607	-1.85763			1607	0.13962
	1606	-1.85763			1606	0.13985
	1605	-1.85805			1605	0.1396
	1604	-1.85792			1604	0.13995
	1603	-1.85791			1603	0.1401
	1602	-1.85814			1602	0.14013
	1601	-1.85825			1601	0.14013
	1600	-1.85859			1600	0.14016
	1599	-1.85832			1599	0.14014
	1598	-1.85823			1598	0.14041
	1597	-1.85844			1597	0.14054
	1596	-1.85831			1596	0.14078
	1595	-1.8584			1595	0.14103
	1594	-1.8582			1594	0.14128
	1593	-1.85851			1593	0.14132
	1592	-1.85873			1592	0.14143
	1591	-1.85872			1591	0.14162
	1590	-1.85871			1590	0.14208
	1589	-1.85902			1589	0.14231
	1588	-1.85873			1588	0.14241
	1587	-1.8594			1587	0.14258
	1586	-1.85924			1586	0.14245
	1585	-1.85967			1585	0.14299
	1584	-1.85957			1584	0.14317
	1583	-1.86012			1583	0.14333
	1582	-1.86057			1582	0.14364
	1581	-1.86072			1581	0.14396
	1580	-1.86142			1580	0.1442
	1579	-1.86154			1579	0.14429
	1578	-1.86204			1578	0.14449
	1577	-1.86253			1577	0.14469
	1576	-1.86288			1576	0.14506
	1575	-1.86351			1575	0.14519
	1574	-1.86403			1574	0.14536
	1573	-1.86469			1573	0.14547
	1572	-1.86507			1572	0.14576
	1571	-1.86567			1571	0.14587
	1570	-1.86638			1570	0.14618
	1569	-1.86693			1569	0.14624
	1568	-1.86772			1568	0.14654
	1567	-1.86819			1567	0.14661
	1566	-1.86897			1566	0.14684
	1565	-1.86982			1565	0.14695
	1564	-1.87027			1564	0.14731
	1563	-1.87086			1563	0.14732
	1562	-1.87163			1562	0.14749
	1561	-1.87235			1561	0.14757
	1560	-1.87323			1560	0.14779
	1559	-1.87388			1559	0.1481
	1558	-1.87449			1558	0.14804
	1557	-1.87538			1557	0.14806
	1556	-1.87613			1556	0.14835
	1555	-1.87665			1555	0.14852
	1554	-1.87752			1554	0.14854
	1553	-1.87823			1553	0.14865
	1552	-1.87918			1552	0.14882
	1551	-1.87973			1551	0.14927
	1550	-1.88056			1550	0.14905
	1549	-1.88143			1549	0.14924
	1548	-1.88226			1548	0.14935
	1547	-1.88331			1547	0.14942
	1546	-1.88389			1546	0.14946
	1545	-1.88479			1545	0.14955
	1544	-1.88565			1544	0.14985
	1543	-1.8866			1543	0.15
	1542	-1.88749			1542	0.15016
	1541	-1.88832			1541	0.15014
	1540	-1.88903			1540	0.15034
	1539	-1.88997			1539	0.15039
	1538	-1.89098			1538	0.15063
	1537	-1.89192			1537	0.15078
	1536	-1.8926			1536	0.15082
	1535	-1.89368			1535	0.15095
	1534	-1.89441			1534	0.1511
	1533	-1.89526			1533	0.1513
	1532	-1.89628			1532	0.15142
	1531	-1.89718			1531	0.15165
	1530	-1.89792			1530	0.15174
	1529	-1.89881			1529	0.15189
	1528	-1.89978			1528	0.15217
	1527	-1.90047			1527	0.15236
	1526	-1.90154			1526	0.15242
	1525	-1.90239			1525	0.15292
	1524	-1.90323			1524	0.15293
	1523	-1.90415			1523	0.15326
	1522	-1.90485			1522	0.15363
	1521	-1.90585			1521	0.15365
	1520	-1.90665			1520	0.15397
	1519	-1.90739			1519	0.1541
	1518	-1.90851			1518	0.15444
	1517	-1.90932			1517	0.15453
	1516	-1.91016			1516	0.15486
	1515	-1.91097			1515	0.15543
	1514	-1.91154			1514	0.15557
	1513	-1.91267			1513	0.15592
	1512	-1.91347			1512	0.15627
	1511	-1.91417			1511	0.15645
	1510	-1.91504			1510	0.15699
	1509	-1.91567			1509	0.15726
	1508	-1.9165			1508	0.15786
	1507	-1.91739			1507	0.15802
	1506	-1.9181			1506	0.15834
	1505	-1.91885			1505	0.15895
	1504	-1.91943			1504	0.15926
	1503	-1.92026			1503	0.15984
	1502	-1.92078			1502	0.16017
	1501	-1.92158			1501	0.16071
	1500	-1.9222			1500	0.16118
	1499	-1.92299			1499	0.16166
	1498	-1.92347			1498	0.16211
	1497	-1.92418			1497	0.16286
	1496	-1.9246			1496	0.16352
	1495	-1.92546			1495	0.16412
	1494	-1.92593			1494	0.16472
	1493	-1.92654			1493	0.16537
	1492	-1.92707			1492	0.16608
	1491	-1.92751			1491	0.16681
	1490	-1.92802			1490	0.16742
	1489	-1.92861			1489	0.16814
	1488	-1.92925			1488	0.16861
	1487	-1.92946			1487	0.16954
	1486	-1.93005			1486	0.17021
	1485	-1.93059			1485	0.17111
	1484	-1.93087			1484	0.17183
	1483	-1.93137			1483	0.1726
	1482	-1.93171			1482	0.17327
	1481	-1.9322			1481	0.17423
	1480	-1.93288			1480	0.17478
	1479	-1.9331			1479	0.17574
	1478	-1.9334			1478	0.1764
	1477	-1.93355			1477	0.17728
	1476	-1.93404			1476	0.17803
	1475	-1.93436			1475	0.17858
	1474	-1.93477			1474	0.17928
	1473	-1.93518			1473	0.1801
	1472	-1.93545			1472	0.18082
	1471	-1.93579			1471	0.18147
	1470	-1.93599			1470	0.18207
	1469	-1.93629			1469	0.18283
	1468	-1.93675			1468	0.18348
	1467	-1.93713			1467	0.18404
	1466	-1.93715			1466	0.18481
	1465	-1.93742			1465	0.18536
	1464	-1.93761			1464	0.18593
	1463	-1.93788			1463	0.18658
	1462	-1.93784			1462	0.18718
	1461	-1.93823			1461	0.18768
	1460	-1.93828			1460	0.18815
	1459	-1.93842			1459	0.18871
	1458	-1.93854			1458	0.18921
	1457	-1.93876			1457	0.18992
	1456	-1.93894			1456	0.19018
	1455	-1.9391			1455	0.19081
	1454	-1.93928			1454	0.19128
	1453	-1.93953			1453	0.1919
	1452	-1.93971			1452	0.19226
	1451	-1.93984			1451	0.19276
	1450	-1.94002			1450	0.19341
	1449	-1.93991			1449	0.19385
	1448	-1.94027			1448	0.19451
	1447	-1.94035			1447	0.19483
	1446	-1.94057			1446	0.19509
	1445	-1.94074			1445	0.1955
	1444	-1.94088			1444	0.196
	1443	-1.94102			1443	0.19641
	1442	-1.94118			1442	0.1969
	1441	-1.94134			1441	0.19715
	1440	-1.94152			1440	0.1978
	1439	-1.9417			1439	0.19777
	1438	-1.94177			1438	0.19825
	1437	-1.9421			1437	0.19841
	1436	-1.94211			1436	0.19886
	1435	-1.94238			1435	0.19881
	1434	-1.94253			1434	0.19911
	1433	-1.9426			1433	0.19917
	1432	-1.94287			1432	0.19928
	1431	-1.94296			1431	0.19935
	1430	-1.94327			1430	0.1994
	1429	-1.94345			1429	0.19916
	1428	-1.94367			1428	0.19909
	1427	-1.94386			1427	0.19911
	1426	-1.94397			1426	0.1987
	1425	-1.94422			1425	0.19855
	1424	-1.94439			1424	0.19834
	1423	-1.94457			1423	0.19775
	1422	-1.9448			1422	0.19751
	1421	-1.94515			1421	0.19715
	1420	-1.94527			1420	0.19675
	1419	-1.94549			1419	0.19601
	1418	-1.94577			1418	0.19556
	1417	-1.94598			1417	0.19506
	1416	-1.9462			1416	0.19455
	1415	-1.94667			1415	0.19403
	1414	-1.94681			1414	0.19345
	1413	-1.94692			1413	0.19314
	1412	-1.94738			1412	0.1926
	1411	-1.94766			1411	0.19201
	1410	-1.94787			1410	0.19147
	1409	-1.94812			1409	0.1908
	1408	-1.94855			1408	0.19019
	1407	-1.94883			1407	0.18961
	1406	-1.94922			1406	0.18908
	1405	-1.94947			1405	0.18851
	1404	-1.94997			1404	0.18768
	1403	-1.95036			1403	0.18717
	1402	-1.95059			1402	0.18639
	1401	-1.95094			1401	0.18584
	1400	-1.95131			1400	0.18525
	1399	-1.95188			1399	0.18439
	1398	-1.95208			1398	0.18354
	1397	-1.95259			1397	0.18267
	1396	-1.95306			1396	0.18158
	1395	-1.9534			1395	0.18078
	1394	-1.95393			1394	0.17961
	1393	-1.95424			1393	0.17858
	1392	-1.95465			1392	0.17741
	1391	-1.9551			1391	0.17628
	1390	-1.95555			1390	0.17483
	1389	-1.95588			1389	0.17362
	1388	-1.95615			1388	0.17213
	1387	-1.95657			1387	0.1706
	1386	-1.95693			1386	0.16918
	1385	-1.95746			1385	0.16749
	1384	-1.95751			1384	0.16623
	1383	-1.95793			1383	0.16457
	1382	-1.95802			1382	0.16294
	1381	-1.95837			1381	0.16151
	1380	-1.95856			1380	0.15974
	1379	-1.95879			1379	0.15824
	1378	-1.95891			1378	0.15652
	1377	-1.95905			1377	0.15455
	1376	-1.95896			1376	0.15295
	1375	-1.95912			1375	0.15111
	1374	-1.95925			1374	0.1496
	1373	-1.95935			1373	0.14785
	1372	-1.95929			1372	0.14599
	1371	-1.95937			1371	0.14402
	1370	-1.95958			1370	0.14217
	1369	-1.95941			1369	0.14027
	1368	-1.9596			1368	0.13851
	1367	-1.95974			1367	0.13643
	1366	-1.95986			1366	0.13443
	1365	-1.95983			1365	0.13257
	1364	-1.95996			1364	0.13037
	1363	-1.96027			1363	0.12846
	1362	-1.96028			1362	0.12641
	1361	-1.96045			1361	0.12461
	1360	-1.96066			1360	0.12269
	1359	-1.96101			1359	0.12059
	1358	-1.96124			1358	0.11871
	1357	-1.96137			1357	0.11692
	1356	-1.96157			1356	0.11507
	1355	-1.96187			1355	0.11346
	1354	-1.96204			1354	0.11165
	1353	-1.96223			1353	0.11025
	1352	-1.96241			1352	0.10869
	1351	-1.96255			1351	0.10746
	1350	-1.96279			1350	0.10612
	1349	-1.96304			1349	0.10469
	1348	-1.96319			1348	0.10363
	1347	-1.9634			1347	0.10262
	1346	-1.9635			1346	0.10136
	1345	-1.96352			1345	0.10048
	1344	-1.96364			1344	0.0993
	1343	-1.96378			1343	0.09843
	1342	-1.96392			1342	0.09752
	1341	-1.96406			1341	0.09679
	1340	-1.96408			1340	0.09589
	1339	-1.96429			1339	0.09508
	1338	-1.96436			1338	0.09412
	1337	-1.96445			1337	0.09358
	1336	-1.96457			1336	0.09267
	1335	-1.96481			1335	0.09209
	1334	-1.9647			1334	0.0915
	1333	-1.96487			1333	0.09091
	1332	-1.96482			1332	0.0902
	1331	-1.96519			1331	0.08959
	1330	-1.96543			1330	0.08904
	1329	-1.96532			1329	0.08859
	1328	-1.96546			1328	0.08805
	1327	-1.9656			1327	0.08754
	1326	-1.96574			1326	0.08702
	1325	-1.96584			1325	0.08661
	1324	-1.96612			1324	0.08632
	1323	-1.96608			1323	0.08588
	1322	-1.96607			1322	0.08559
	1321	-1.9663			1321	0.08517
	1320	-1.96632			1320	0.08483
	1319	-1.9665			1319	0.08455
	1318	-1.9666			1318	0.08416
	1317	-1.96674			1317	0.08382
	1316	-1.96675			1316	0.08361
	1315	-1.96681			1315	0.08325
	1314	-1.96693			1314	0.08302
	1313	-1.96684			1313	0.08287
	1312	-1.96681			1312	0.08251
	1311	-1.96693			1311	0.08232
	1310	-1.9669			1310	0.08199
	1309	-1.967			1309	0.08175
	1308	-1.96686			1308	0.08156
	1307	-1.96693			1307	0.08147
	1306	-1.96693			1306	0.08116
	1305	-1.96686			1305	0.08085
	1304	-1.96685			1304	0.08072
	1303	-1.96677			1303	0.0807
	1302	-1.96678			1302	0.08044
	1301	-1.96669			1301	0.08024
	1300	-1.96663			1300	0.08004
	1299	-1.96662			1299	0.08001
	1298	-1.96664			1298	0.07987
	1297	-1.96632			1297	0.07971
	1296	-1.96628			1296	0.0796
	1295	-1.96629			1295	0.07929
	1294	-1.96615			1294	0.07941
	1293	-1.96607			1293	0.07917
	1292	-1.96602			1292	0.07914
	1291	-1.96597			1291	0.07898
	1290	-1.966			1290	0.07902
	1289	-1.96572			1289	0.07884
	1288	-1.9657			1288	0.07867
	1287	-1.96552			1287	0.07855
	1286	-1.96556			1286	0.07843
	1285	-1.96529			1285	0.07841
	1284	-1.96521			1284	0.07839
	1283	-1.96533			1283	0.07844
	1282	-1.96523			1282	0.07832
	1281	-1.96507			1281	0.07842
	1280	-1.96512			1280	0.07844
	1279	-1.96482			1279	0.07824
	1278	-1.96476			1278	0.07815
	1277	-1.96469			1277	0.07825
	1276	-1.96453			1276	0.0782
	1275	-1.96434			1275	0.07817
	1274	-1.96419			1274	0.07823
	1273	-1.96407			1273	0.07833
	1272	-1.96385			1272	0.07824
	1271	-1.96377			1271	0.07834
	1270	-1.96366			1270	0.07831
	1269	-1.96351			1269	0.07839
	1268	-1.96347			1268	0.0785
	1267	-1.96315			1267	0.07857
	1266	-1.96305			1266	0.0786
	1265	-1.9629			1265	0.07878
	1264	-1.96259			1264	0.07863
	1263	-1.96242			1263	0.07888
	1262	-1.9623			1262	0.079
	1261	-1.96197			1261	0.07904
	1260	-1.96179			1260	0.07916
	1259	-1.96149			1259	0.07926
	1258	-1.96128			1258	0.07943
	1257	-1.96098			1257	0.07955
	1256	-1.96061			1256	0.07966
	1255	-1.96032			1255	0.07983
	1254	-1.95996			1254	0.07988
	1253	-1.95975			1253	0.07995
	1252	-1.95932			1252	0.08041
	1251	-1.9588			1251	0.08059
	1250	-1.9585			1250	0.0807
	1249	-1.95815			1249	0.08089
	1248	-1.95776			1248	0.08113
	1247	-1.95727			1247	0.08141
	1246	-1.9569			1246	0.08172
	1245	-1.95655			1245	0.08195
	1244	-1.956			1244	0.0821
	1243	-1.95559			1243	0.08252
	1242	-1.95526			1242	0.08287
	1241	-1.95492			1241	0.0832
	1240	-1.95455			1240	0.08354
	1239	-1.95423			1239	0.08381
	1238	-1.9539			1238	0.08412
	1237	-1.95372			1237	0.08465
	1236	-1.95333			1236	0.08481
	1235	-1.95313			1235	0.0852
	1234	-1.95286			1234	0.08559
	1233	-1.95281			1233	0.08589
	1232	-1.95271			1232	0.08631
	1231	-1.95253			1231	0.08667
	1230	-1.95249			1230	0.08698
	1229	-1.9525			1229	0.08727
	1228	-1.95223			1228	0.08772
	1227	-1.95223			1227	0.08794
	1226	-1.95226			1226	0.08828
	1225	-1.95239			1225	0.08857
	1224	-1.95243			1224	0.089
	1223	-1.95237			1223	0.08932
	1222	-1.95254			1222	0.08957
	1221	-1.95257			1221	0.08979
	1220	-1.95272			1220	0.09015
	1219	-1.95271			1219	0.09027
	1218	-1.95295			1218	0.09058
	1217	-1.95316			1217	0.09075
	1216	-1.95324			1216	0.09105
	1215	-1.95335			1215	0.09106
	1214	-1.95367			1214	0.09125
	1213	-1.95389			1213	0.09145
	1212	-1.954			1212	0.09152
	1211	-1.95432			1211	0.09181
	1210	-1.95458			1210	0.09181
	1209	-1.95482			1209	0.09204
	1208	-1.95514			1208	0.09217
	1207	-1.95534			1207	0.09229
	1206	-1.95582			1206	0.09229
	1205	-1.95612			1205	0.09233
	1204	-1.9564			1204	0.09234
	1203	-1.95682			1203	0.09252
	1202	-1.95724			1202	0.0926
	1201	-1.95759			1201	0.09267
	1200	-1.95779			1200	0.09285
	1199	-1.95828			1199	0.09273
	1198	-1.95864			1198	0.0926
	1197	-1.95912			1197	0.09272
	1196	-1.95919			1196	0.09276
	1195	-1.95969			1195	0.09295
	1194	-1.96001			1194	0.09306
	1193	-1.9603			1193	0.09323
	1192	-1.96069			1192	0.09319
	1191	-1.96109			1191	0.09332
	1190	-1.9614			1190	0.09353
	1189	-1.96159			1189	0.09366
	1188	-1.96188			1188	0.09377
	1187	-1.96219			1187	0.09396
	1186	-1.96241			1186	0.09414
	1185	-1.9627			1185	0.09417
	1184	-1.96296			1184	0.09433
	1183	-1.96306			1183	0.09443
	1182	-1.96311			1182	0.09463
	1181	-1.96323			1181	0.09464
	1180	-1.96351			1180	0.09485
	1179	-1.96344			1179	0.09484
	1178	-1.96343			1178	0.09504
	1177	-1.96337			1177	0.0951
	1176	-1.9633			1176	0.09513
	1175	-1.96334			1175	0.09522
	1174	-1.96316			1174	0.09524
	1173	-1.96318			1173	0.09522
	1172	-1.96289			1172	0.0951
	1171	-1.96251			1171	0.09515
	1170	-1.96216			1170	0.09504
	1169	-1.96181			1169	0.09504
	1168	-1.96145			1168	0.09494
	1167	-1.96102			1167	0.09499
	1166	-1.96064			1166	0.09488
	1165	-1.95994			1165	0.09471
	1164	-1.95931			1164	0.09466
	1163	-1.95863			1163	0.0946
	1162	-1.95781			1162	0.0945
	1161	-1.95696			1161	0.09431
	1160	-1.95625			1160	0.09419
	1159	-1.95539			1159	0.09403
	1158	-1.9544			1158	0.09388
	1157	-1.95351			1157	0.09358
	1156	-1.95251			1156	0.09354
	1155	-1.95157			1155	0.0935
	1154	-1.95056			1154	0.09324
	1153	-1.94977			1153	0.09313
	1152	-1.94872			1152	0.09295
	1151	-1.94787			1151	0.09261
	1150	-1.94698			1150	0.09239
	1149	-1.94637			1149	0.09207
	1148	-1.94567			1148	0.09176
	1147	-1.94507			1147	0.09153
	1146	-1.94475			1146	0.09122
	1145	-1.94429			1145	0.09064
	1144	-1.94397			1144	0.09022
	1143	-1.94386			1143	0.08988
	1142	-1.9441			1142	0.08938
	1141	-1.94419			1141	0.08887
	1140	-1.94443			1140	0.08838
	1139	-1.94484			1139	0.08772
	1138	-1.94537			1138	0.08717
	1137	-1.94605			1137	0.08648
	1136	-1.94679			1136	0.08581
	1135	-1.94768			1135	0.08517
	1134	-1.94863			1134	0.08464
	1133	-1.94982			1133	0.08374
	1132	-1.95107			1132	0.08302
	1131	-1.95209			1131	0.08232
	1130	-1.95331			1130	0.08154
	1129	-1.95456			1129	0.08093
	1128	-1.95583			1128	0.08017
	1127	-1.95695			1127	0.07942
	1126	-1.95805			1126	0.07864
	1125	-1.95934			1125	0.07799
	1124	-1.96049			1124	0.07739
	1123	-1.96146			1123	0.07672
	1122	-1.96249			1122	0.076
	1121	-1.96345			1121	0.07551
	1120	-1.96444			1120	0.07495
	1119	-1.96514			1119	0.07434
	1118	-1.966			1118	0.07399
	1117	-1.96671			1117	0.07343
	1116	-1.96732			1116	0.07308
	1115	-1.96782			1115	0.07264
	1114	-1.96835			1114	0.07231
	1113	-1.96865			1113	0.07197
	1112	-1.96898			1112	0.07156
	1111	-1.96942			1111	0.07138
	1110	-1.96971			1110	0.07073
	1109	-1.9699			1109	0.0708
	1108	-1.97013			1108	0.0705
	1107	-1.97038			1107	0.0703
	1106	-1.97043			1106	0.07006
	1105	-1.97068			1105	0.07005
	1104	-1.97066			1104	0.06977
	1103	-1.97083			1103	0.0696
	1102	-1.97092			1102	0.06979
	1101	-1.97092			1101	0.06937
	1100	-1.97105			1100	0.06952
	1099	-1.97101			1099	0.06921
	1098	-1.97112			1098	0.06916
	1097	-1.97105			1097	0.06907
	1096	-1.97112			1096	0.069
	1095	-1.97112			1095	0.06893
	1094	-1.97108			1094	0.06904
	1093	-1.97113			1093	0.06905
	1092	-1.97106			1092	0.06882
	1091	-1.97125			1091	0.06907
	1090	-1.97105			1090	0.06889
	1089	-1.97097			1089	0.06898
	1088	-1.97114			1088	0.06897
	1087	-1.97103			1087	0.06887
	1086	-1.97091			1086	0.06873
	1085	-1.97106			1085	0.06878
	1084	-1.97095			1084	0.06888
	1083	-1.97098			1083	0.06872
	1082	-1.9708			1082	0.06876
	1081	-1.97094			1081	0.06877
	1080	-1.97091			1080	0.06899
	1079	-1.9709			1079	0.06885
	1078	-1.97087			1078	0.06866
	1077	-1.97072			1077	0.06887
	1076	-1.97077			1076	0.06885
	1075	-1.97078			1075	0.06889
	1074	-1.97063			1074	0.06907
	1073	-1.97067			1073	0.06903
	1072	-1.97061			1072	0.06909
	1071	-1.97068			1071	0.06896
	1070	-1.97052			1070	0.06908
	1069	-1.97045			1069	0.06913
	1068	-1.97044			1068	0.06915
	1067	-1.97042			1067	0.06929
	1066	-1.97048			1066	0.06923
	1065	-1.97028			1065	0.06934
	1064	-1.97021			1064	0.06937
	1063	-1.97026			1063	0.06922
	1062	-1.97005			1062	0.0695
	1061	-1.9703			1061	0.06961
	1060	-1.97016			1060	0.06949
	1059	-1.9702			1059	0.06949
	1058	-1.97007			1058	0.06962
	1057	-1.97006			1057	0.06956
	1056	-1.97001			1056	0.06965
	1055	-1.97013			1055	0.06971
	1054	-1.97011			1054	0.06973
	1053	-1.96999			1053	0.06988
	1052	-1.97005			1052	0.06996
	1051	-1.96992			1051	0.06992
	1050	-1.97002			1050	0.06994
	1049	-1.96994			1049	0.07017
	1048	-1.96986			1048	0.07007
	1047	-1.96995			1047	0.07003
	1046	-1.96985			1046	0.07013
	1045	-1.96987			1045	0.07031
	1044	-1.96983			1044	0.07037
	1043	-1.96996			1043	0.07032
	1042	-1.97002			1042	0.07042
	1041	-1.96984			1041	0.07033
	1040	-1.96971			1040	0.07036
	1039	-1.96971			1039	0.0705
	1038	-1.96978			1038	0.07034
	1037	-1.9696			1037	0.0705
	1036	-1.96971			1036	0.07061
	1035	-1.96967			1035	0.07059
	1034	-1.9696			1034	0.07075
	1033	-1.96969			1033	0.07088
	1032	-1.96953			1032	0.07093
	1031	-1.96972			1031	0.07067
	1030	-1.96961			1030	0.07096
	1029	-1.96968			1029	0.07083
	1028	-1.96952			1028	0.07087
	1027	-1.96952			1027	0.07099
	1026	-1.96958			1026	0.07125
	1025	-1.96946			1025	0.07117
	1024	-1.9696			1024	0.07116
	1023	-1.96939			1023	0.07145
	1022	-1.96939			1022	0.07122
	1021	-1.96931			1021	0.07149
	1020	-1.96933			1020	0.0714
	1019	-1.96941			1019	0.07152
	1018	-1.96929			1018	0.07159
	1017	-1.96946			1017	0.07195
	1016	-1.96935			1016	0.07192
	1015	-1.96915			1015	0.07189
	1014	-1.96924			1014	0.07203
	1013	-1.96926			1013	0.07189
	1012	-1.96903			1012	0.07252
	1011	-1.96894			1011	0.07241
	1010	-1.96911			1010	0.07224
	1009	-1.96889			1009	0.07253
	1008	-1.96891			1008	0.0725
	1007	-1.96902			1007	0.07266
	1006	-1.96896			1006	0.07267
	1005	-1.96902			1005	0.07273
	1004	-1.96893			1004	0.07297
	1003	-1.96887			1003	0.07285
	1002	-1.96887			1002	0.07292
	1001	-1.9688			1001	0.07288
	1000	-1.9688			1000	0.07321
	999	-1.96877			999	0.0732
	998	-1.96865			998	0.073
	997	-1.96875			997	0.07336
	996	-1.96858			996	0.07343
	995	-1.96857			995	0.07348
	994	-1.96849			994	0.07348
	993	-1.96862			993	0.0736
	992	-1.96858			992	0.07361
	991	-1.96861			991	0.07368
	990	-1.96833			990	0.07362
	989	-1.96822			989	0.07377
	988	-1.96826			988	0.0739
	987	-1.96838			987	0.07371
	986	-1.96823			986	0.07369
	985	-1.96832			985	0.0738
	984	-1.96805			984	0.07396
	983	-1.96817			983	0.07401
	982	-1.96797			982	0.07378
	981	-1.96824			981	0.07388
	980	-1.96797			980	0.07408
	979	-1.96762			979	0.07398
	978	-1.96774			978	0.074
	977	-1.96767			977	0.07405
	976	-1.96797			976	0.07399
	975	-1.96769			975	0.07398
	974	-1.96765			974	0.07432
	973	-1.96752			973	0.07443
	972	-1.96742			972	0.07411
	971	-1.96717			971	0.07405
	970	-1.96734			970	0.07414
	969	-1.96716			969	0.0738
	968	-1.96696			968	0.07379
	967	-1.96693			967	0.07372
	966	-1.96699			966	0.07381
	965	-1.96691			965	0.07385
	964	-1.96647			964	0.07375
	963	-1.96679			963	0.07358
	962	-1.96661			962	0.07358
	961	-1.96635			961	0.07382
	960	-1.96676			960	0.07396
	959	-1.96628			959	0.0739
	958	-1.96603			958	0.07362
	957	-1.96636			957	0.07383
	956	-1.96632			956	0.07385
	955	-1.96592			955	0.07379
	954	-1.966			954	0.07368
	953	-1.96577			953	0.07383
	952	-1.96553			952	0.0739
	951	-1.96576			951	0.074
	950	-1.96574			950	0.07377
	949	-1.96565			949	0.07398
	948	-1.96527			948	0.07372
	947	-1.96559			947	0.07408
	946	-1.96507			946	0.07384
	945	-1.96501			945	0.07416
	944	-1.96536			944	0.07349
	943	-1.96481			943	0.07358
	942	-1.96484			942	0.07393
	941	-1.9648			941	0.07364
	940	-1.96439			940	0.07354
	939	-1.96438			939	0.07359
	938	-1.96509			938	0.07375
	937	-1.96423			937	0.07344
	936	-1.9639			936	0.07354
	935	-1.96396			935	0.07336
	934	-1.96408			934	0.07304
	933	-1.96399			933	0.07349
	932	-1.96414			932	0.07334
	931	-1.96385			931	0.07295
	930	-1.96407			930	0.0734
	929	-1.96375			929	0.07313
	928	-1.96353			928	0.07293
	927	-1.96353			927	0.07253
	926	-1.96345			926	0.07334
	925	-1.96354			925	0.07299
	924	-1.9635			924	0.07289
	923	-1.96349			923	0.07272
	922	-1.96326			922	0.07246
	921	-1.96353			921	0.073
	920	-1.96313			920	0.07295
	919	-1.96307			919	0.07255
	918	-1.96377			918	0.07289
	917	-1.96311			917	0.07262
	916	-1.96259			916	0.07275
	915	-1.96251			915	0.07339
	914	-1.96284			914	0.07315
	913	-1.96291			913	0.07246
	912	-1.96269			912	0.07278
	911	-1.96282			911	0.07274
	910	-1.96262			910	0.07227
	909	-1.96132			909	0.0727
	908	-1.96216			908	0.07241
	907	-1.96252			907	0.0729
	906	-1.96217			906	0.07271
	905	-1.96249			905	0.0729
	904	-1.96216			904	0.0732
	903	-1.9617			903	0.0731
	902	-1.96135			902	0.07285
	901	-1.96204			901	0.07305
	900	-1.96194			900	0.07393
	899	-1.96108			899	0.07312
	898	-1.96178			898	0.0738
	897	-1.96205			897	0.0731
	896	-1.9612			896	0.07331
	895	-1.96049			895	0.07305
	894	-1.96055			894	0.07287
	893	-1.96235			893	0.07307
	892	-1.96104			892	0.07273
	891	-1.9606			891	0.07382
	890	-1.96044			890	0.07354
	889	-1.9613			889	0.07204
	888	-1.96083			888	0.07332
	887	-1.96001			887	0.0735
	886	-1.96022			886	0.07299
	885	-1.95931			885	0.07272
	884	-1.95915			884	0.07314
	883	-1.95935			883	0.07314
	882	-1.95827			882	0.07248
	881	-1.95916			881	0.07323
	880	-1.95804			880	0.07402
	879	-1.95717			879	0.07224
	878	-1.9582			878	0.07345
	877	-1.95896			877	0.07319
	876	-1.95776			876	0.07288
	875	-1.95915			875	0.07303
	874	-1.95728			874	0.07383
	873	-1.95832			873	0.07191
	872	-1.9571			872	0.07478
	871	-1.95784			871	0.07357
	870	-1.95784			870	0.07219
	869	-1.95753			869	0.07184
	868	-1.95715			868	0.07508
	867	-1.95768			867	0.07258
	866	-1.95828			866	0.07324
	865	-1.95726			865	0.07372
	864	-1.95684			864	0.07283
	863	-1.95601			863	0.07379
	862	-1.95723			862	0.07246
	861	-1.95487			861	0.07256
	860	-1.95768			860	0.07404
	859	-1.95498			859	0.07429
	858	-1.9567			858	0.07438
	857	-1.95606			857	0.07448
	856	-1.95569			856	0.07318
	855	-1.95824			855	0.07443
	854	-1.95531			854	0.07336
	853	-1.9547			853	0.07299
	852	-1.95836			852	0.07273
	851	-1.95657			851	0.07352
	850	-1.95701			850	0.07133
	849	-1.95546			849	0.07527
	848	-1.95706			848	0.07568
	847	-1.95635			847	0.07285
	846	-1.95209			846	0.07281
	845	-1.95508			845	0.07238
	844	-1.95861			844	0.07382
	843	-1.95364			843	0.07171
	842	-1.95621			842	0.07247
	841	-1.95739			841	0.07083
	840	-1.9571			840	0.07477
	839	-1.9533			839	0.0754
	838	-1.95715			838	0.07225
	837	-1.95361			837	0.07291
	836	-1.95354			836	0.07553
	835	-1.95466			835	0.07395
	834	-1.95264			834	0.07271
	833	-1.95455			833	0.07659
	832	-1.9552			832	0.07319
	831	-1.95548			831	0.07501
	830	-1.95348			830	0.0743
	829	-1.95239			829	0.07597
	828	-1.95275			828	0.07074
	827	-1.95207			827	0.07202
	826	-1.95401			826	0.06968
	825	-1.95158			825	0.07523
	824	-1.9526			824	0.07112
	823	-1.95107			823	0.07344
	822	-1.95182			822	0.0733
	821	-1.95448			821	0.07549
	820	-1.9545			820	0.07497
	819	-1.95309			819	0.07419
	818	-1.95057			818	0.07218
	817	-1.95386			817	0.07041
	816	-1.95125			816	0.07671
	815	-1.94832			815	0.07432
	814	-1.95007			814	0.07839
	813	-1.95008			813	0.07445
	812	-1.95312			812	0.07124
	811	-1.94813			811	0.07103
	810	-1.95173			810	0.07583
	809	-1.95373			809	0.07326
	808	-1.9506			808	0.07055
	807	-1.94984			807	0.07582
	806	-1.95177			806	0.07757
	805	-1.94983			805	0.07409
	804	-1.94949			804	0.07381
	803	-1.95665			803	0.07493
	802	-1.95008			802	0.07063
	801	-1.94839			801	0.07522
	800	-1.94741			800	0.07823
	799	-1.95064			799	0.07484
	798	-1.95008			798	0.07641
	797	-1.94998			797	0.07537
	796	-1.94921			796	0.0765
	795	-1.94988			795	0.07677
	794	-1.94974			794	0.07692
	793	-1.94984			793	0.07611
	792	-1.94986			792	0.07633
	791	-1.94907			791	0.07618
	790	-1.94821			790	0.07642
	789	-1.94881			789	0.0758
	788	-1.94901			788	0.07633
	787	-1.9482			787	0.07598
	786	-1.94796			786	0.07629
	785	-1.94787			785	0.07665
	784	-1.94723			784	0.07698
	783	-1.9476			783	0.07631
	782	-1.94764			782	0.07652
	781	-1.94803			781	0.07608
	780	-1.94692			780	0.07689
	779	-1.94701			779	0.07696
	778	-1.94707			778	0.07682
	777	-1.94625			777	0.07664
	776	-1.94646			776	0.07723
	775	-1.94563			775	0.07687
	774	-1.94609			774	0.0776
	773	-1.94532			773	0.07748
	772	-1.9455			772	0.07744
	771	-1.94519			771	0.07796
	770	-1.9444			770	0.07741
	769	-1.9442			769	0.07776
	768	-1.94486			768	0.07697
	767	-1.94467			767	0.07822
	766	-1.94417			766	0.07782
	765	-1.94384			765	0.07798
	764	-1.94354			764	0.07805
	763	-1.94342			763	0.07758
	762	-1.94382			762	0.07786
	761	-1.94296			761	0.07788
	760	-1.94325			760	0.07811
	759	-1.94261			759	0.07815
	758	-1.94235			758	0.07777
	757	-1.94258			757	0.07839
	756	-1.94263			756	0.07813
	755	-1.94177			755	0.07768
	754	-1.94153			754	0.07862
	753	-1.94196			753	0.07867
	752	-1.94154			752	0.07878
	751	-1.94121			751	0.07862
	750	-1.9408			750	0.07908
	749	-1.94095			749	0.07917
	748	-1.94103			748	0.07881
	747	-1.94013			747	0.0792
	746	-1.94029			746	0.07882
	745	-1.94009			745	0.07922
	744	-1.93947			744	0.07986
	743	-1.9399			743	0.07954
	742	-1.93921			742	0.07948
	741	-1.93893			741	0.07931
	740	-1.93826			740	0.0798
	739	-1.9386			739	0.07914
	738	-1.93761			738	0.08014
	737	-1.93802			737	0.07985
	736	-1.938			736	0.08006
	735	-1.93743			735	0.07976
	734	-1.93733			734	0.08039
	733	-1.93721			733	0.08003
	732	-1.93657			732	0.08017
	731	-1.93648			731	0.07997
	730	-1.93633			730	0.08068
	729	-1.93614			729	0.08037
	728	-1.93589			728	0.0804
	727	-1.93527			727	0.08033
	726	-1.93533			726	0.08082
	725	-1.93542			725	0.08065
	724	-1.9351			724	0.08044
	723	-1.93435			723	0.08091
	722	-1.934			722	0.08092
	721	-1.93411			721	0.08091
	720	-1.93397			720	0.08117
	719	-1.93347			719	0.08114
	718	-1.93318			718	0.08103
	717	-1.933			717	0.08202
	716	-1.93261			716	0.08122
	715	-1.9323			715	0.08147
	714	-1.93195			714	0.08178
	713	-1.93196			713	0.08219
	712	-1.93123			712	0.08194
	711	-1.93114			711	0.08199
	710	-1.93109			710	0.08198
	709	-1.93055			709	0.08181
	708	-1.93029			708	0.08232
	707	-1.93027			707	0.08212
	706	-1.92984			706	0.08249
	705	-1.92951			705	0.08283
	704	-1.92952			704	0.0826
	703	-1.92901			703	0.08278
	702	-1.92875			702	0.08276
	701	-1.92833			701	0.08323
	700	-1.92814			700	0.08279
	699	-1.9279			699	0.08299
	698	-1.92759			698	0.08315
	697	-1.92711			697	0.0835
	696	-1.92696			696	0.08318
	695	-1.92664			695	0.08347
	694	-1.92648			694	0.08379
	693	-1.92587			693	0.08375
	692	-1.92557			692	0.0838
	691	-1.92532			691	0.08423
	690	-1.92504			690	0.08386
	689	-1.92485			689	0.08401
	688	-1.92469			688	0.0844
	687	-1.92404			687	0.08432
	686	-1.92391			686	0.0844
	685	-1.9233			685	0.08469
	684	-1.92314			684	0.0846
	683	-1.9228			683	0.08525
	682	-1.92253			682	0.08499
	681	-1.92223			681	0.08498
	680	-1.92206			680	0.08529
	679	-1.92141			679	0.08512
	678	-1.92112			678	0.08546
	677	-1.92088			677	0.08571
	676	-1.92087			676	0.08575
	675	-1.92016			675	0.08564
	674	-1.91967			674	0.0862
	673	-1.9193			673	0.08619
	672	-1.91898			672	0.0865
	671	-1.91877			671	0.0863
	670	-1.91822			670	0.08658
	669	-1.91828			669	0.08696
	668	-1.91784			668	0.08688
	667	-1.9173			667	0.08695
	666	-1.9168			666	0.08733
	665	-1.91664			665	0.08746
	664	-1.91633			664	0.0873
	663	-1.91603			663	0.08753
	662	-1.9156			662	0.08806
	661	-1.91509			661	0.08778
	660	-1.91457			660	0.08807
	659	-1.9145			659	0.08807
	658	-1.91417			658	0.08825
	657	-1.91351			657	0.08836
	656	-1.91318			656	0.08867
	655	-1.91284			655	0.08862
	654	-1.91239			654	0.08903
	653	-1.91194			653	0.08906
	652	-1.91172			652	0.08874
	651	-1.91142			651	0.08955
	650	-1.91083			650	0.08938
	649	-1.91032			649	0.08957
	648	-1.91011			648	0.08991
	647	-1.90985			647	0.08998
	646	-1.90932			646	0.09018
	645	-1.90899			645	0.0903
	644	-1.90847			644	0.09057
	643	-1.9081			643	0.09073
	642	-1.90744			642	0.0908
	641	-1.90719			641	0.09095
	640	-1.90686			640	0.09115
	639	-1.90651			639	0.09111
	638	-1.90594			638	0.09153
	637	-1.9057			637	0.09176
	636	-1.90503			636	0.09179
	635	-1.90454			635	0.09203
	634	-1.90408			634	0.09221
	633	-1.90368			633	0.09223
	632	-1.90321			632	0.09251
	631	-1.90289			631	0.09246
	630	-1.90248			630	0.09286
	629	-1.90184			629	0.093
	628	-1.90129			628	0.09334
	627	-1.90125			627	0.0932
	626	-1.90049			626	0.09372
	625	-1.90006			625	0.09381
	624	-1.89984			624	0.094
	623	-1.89892			623	0.09409
	622	-1.89855			622	0.0945
	621	-1.89822			621	0.09472
	620	-1.89767			620	0.09459
	619	-1.89697			619	0.09508
	618	-1.89661			618	0.09504
	617	-1.89601			617	0.09557
	616	-1.89541			616	0.09549
	615	-1.89502			615	0.0958
	614	-1.89468			614	0.09611
	613	-1.8941			613	0.09623
	612	-1.89355			612	0.0965
	611	-1.89298			611	0.09662
	610	-1.89249			610	0.09693
	609	-1.89202			609	0.09705
	608	-1.89186			608	0.09729
	607	-1.89095			607	0.09767
	606	-1.89062			606	0.0977
	605	-1.89001			605	0.09809
	604	-1.88953			604	0.09821
	603	-1.88904			603	0.09836
	602	-1.88862			602	0.09867
	601	-1.88801			601	0.09889
	600	-1.88755			600	0.0989
	599	-1.8869			599	0.0993
	598	-1.88665			598	0.09974
	597	-1.886			597	0.09955
	596	-1.88554			596	0.10011
	595	-1.88518			595	0.09999
	594	-1.88445			594	0.10043
	593	-1.8839			593	0.10059
	592	-1.8834			592	0.10103
	591	-1.88315			591	0.10105
	590	-1.88259			590	0.1015
	589	-1.88201			589	0.10149
	588	-1.88167			588	0.10184
	587	-1.88113			587	0.10219
	586	-1.88028			586	0.10228
	585	-1.87977			585	0.10272
	584	-1.8794			584	0.10277
	583	-1.87896			583	0.10331
	582	-1.87866			582	0.10364
	581	-1.87808			581	0.10374
	580	-1.87773			580	0.104
	579	-1.87705			579	0.10427
	578	-1.87645			578	0.10459
	577	-1.87596			577	0.10451
	576	-1.87563			576	0.10508
	575	-1.87504			575	0.10522
	574	-1.87456			574	0.10541
	573	-1.87409			573	0.10578
	572	-1.87359			572	0.10625
	571	-1.87322			571	0.10641
	570	-1.87302			570	0.10691
	569	-1.87203			569	0.10676
	568	-1.87216			568	0.10752
	567	-1.87111			567	0.10789
	566	-1.87078			566	0.10786
	565	-1.87011			565	0.10826
	564	-1.86975			564	0.10863
	563	-1.86956			563	0.10896
	562	-1.86919			562	0.10915
	561	-1.86855			561	0.10945
	560	-1.86791			560	0.10964
	559	-1.86743			559	0.1101
	558	-1.86677			558	0.11047
	557	-1.86669			557	0.11045
	556	-1.86596			556	0.11101
	555	-1.86532			555	0.11136
	554	-1.86513			554	0.11179
	553	-1.86434			553	0.11206
	552	-1.86384			552	0.11214
	551	-1.8634			551	0.11282
	550	-1.86277			550	0.11291
	549	-1.86216			549	0.11308
	548	-1.86173			548	0.1133
	547	-1.86155			547	0.11417
	546	-1.86078			546	0.11431
	545	-1.8602			545	0.11469
	544	-1.85959			544	0.11504
	543	-1.85908			543	0.11532
	542	-1.85857			542	0.11547
	541	-1.85807			541	0.11626
	540	-1.85733			540	0.11606
	539	-1.85706			539	0.1167
	538	-1.85635			538	0.11708
	537	-1.85588			537	0.11744
	536	-1.85531			536	0.11798
	535	-1.85413			535	0.11805
	534	-1.85417			534	0.11841
	533	-1.85362			533	0.11888
	532	-1.85297			532	0.1194
	531	-1.85223			531	0.11972
	530	-1.85152			530	0.11985
	529	-1.85118			529	0.12028
	528	-1.85043			528	0.12044
	527	-1.84994			527	0.12092
	526	-1.84925			526	0.12124
	525	-1.84873			525	0.12182
	524	-1.84768			524	0.12246
	523	-1.84744			523	0.12276
	522	-1.84678			522	0.12299
	521	-1.84606			521	0.12333
	520	-1.84555			520	0.12382
	519	-1.84459			519	0.12434
	518	-1.84418			518	0.12465
	517	-1.8435			517	0.1251
	516	-1.84264			516	0.12517
	515	-1.84215			515	0.12582
	514	-1.84151			514	0.12616
	513	-1.84085			513	0.12654
	512	-1.84003			512	0.1269
	511	-1.83964			511	0.12745
	510	-1.83892			510	0.12805
	509	-1.83788			509	0.1285
	508	-1.83777			508	0.12888
	507	-1.83697			507	0.12929
	506	-1.83609			506	0.12993
	505	-1.83538			505	0.13028
	504	-1.8351			504	0.13075
[truncated: 305 more rows]

## Sheet: Figure 2b
Wavelength
nm	Counts
360	243559
361	275325
362	301639
363	326324
364	345515
365	366643
366	380064
367	389603
368	396434
369	406071
370	409557
371	415759
372	419282
373	423748
374	426414
375	422913
376	426771
377	423620
378	420951
379	417746
380	417115
381	407309
382	400580
383	398820
384	391718
385	380773
386	374336
387	365611
388	358867
389	347082
390	339017
391	330559
392	321966
393	315845
394	310187
395	304715
396	299519
397	291654
398	285500
399	280262
400	276491
401	269103
402	263861
403	256748
404	253755
405	244675
406	242932
407	235993
408	233466
409	229365
410	223878
411	221343
412	213043
413	215643
414	209151
415	203824
416	203890
417	197734
418	196947
419	194726
420	191600
421	189865
422	188963
423	187512
424	186583
425	184774
426	183960
427	182825
428	180706
429	182091
430	179340
431	178213
432	178455
433	176523
434	176601
435	177356
436	175134
437	175538
438	176522
439	176294
440	175252
441	176244
442	174666
443	176826
444	176170
445	177368
446	177597
447	178927
448	177424
449	177235
450	176452
451	178246
452	176427
453	178854
454	177641
455	177756
456	176294
457	177146
458	178063
459	178063
460	178839
461	178480
462	177025
463	176871
464	177544
465	176307
466	174460
467	174655
468	173298
469	173666
470	173626
471	173611
472	173005
473	170034
474	171828
475	170000
476	169751
477	168311
478	169347
479	166711
480	165139
481	165379
482	163010
483	162760
484	162972
485	161853
486	161110
487	160309
488	156833
489	157148
490	156942
491	154165
492	153305
493	151836
494	151054
495	150060
496	148380
497	146803
498	146319
499	144398
500	142277
501	141641
502	139582
503	139713
504	137635
505	136035
506	134787
507	131949
508	131738
509	129645
510	128209
511	128200
512	127699
513	124199
514	123597
515	122045
516	120929
517	117418
518	118411
519	116244
520	114302
521	113397
522	112666
523	109985
524	108247
525	108315
526	105850
527	103317
528	101900
529	100996
530	100195
531	98289.7
532	97475.9
533	95917.9
534	94075.2
535	92519
536	92280.9
537	89598.6
538	88425.4
539	87405.3
540	85154.3
541	84506.7
542	83952.4
543	82047.1
544	80263
545	79226.2
546	78150.6
547	76972.5
548	76367.6
549	74028.8
550	71905.7
551	71404.7
552	70361.2
553	70009
554	68036.8
555	67120.7
556	65719.6
557	65408.1
558	64087.1
559	63454.1
560	61969.9
561	60528.2
562	59467.5
563	58638.7
564	57142.4
565	56710.5
566	55548.4
567	54688.6
568	53387.2
569	53343.4
570	51808.4
571	50627.2
572	50206.4
573	49501.8
574	48480.4
575	48278.1
576	47109.8
577	46806.9
578	45037.7
579	44032.4
580	42219.4
581	42853.7
582	40991.2
583	41042.3
584	40930.5
585	40058.6
586	39444.6
587	38179.3
588	37852.3
589	36560.3
590	35744.1
591	36133.8
592	34832.5
593	34395.6
594	34166.9
595	33175.1
596	32642.7
597	31922.8
598	31446.8
599	30081.3
600	29351.4
601	29739.9
602	29356.2
603	28998
604	28219.4
605	27338.6
606	27309.6
607	26308.2
608	26273.9
609	25695.8
610	25642.8
611	24553.8
612	24384.1
613	24019.7
614	23641.4
615	22716.4
616	22585.3
617	21500.3
618	21788.7
619	21054.7
620	20630.2
621	20383.4
622	19114.4
623	19822.7
624	18695.8
625	18571.6
626	18618.3
627	18072.4
628	17465
629	17460.8
630	16882.9
631	16992.5
632	16278.3
633	15997.1
634	15226.6
635	15223.7
636	15006.6
637	14635.7
638	14455.5
639	14688.1
640	13865.5
641	13802.1
642	13443.9
643	13153.7
644	12459
645	13079
646	12408.1
647	12051
648	11955.5
649	11545.9
650	11631.5
651	10942.2
652	10906
653	10913.7
654	10152.6
655	10633.7
656	10653.9
657	10559.3
658	10002.3
659	9611.03
660	9484.43
661	9504.98
662	9628.53
663	9072.85
664	8858.16
665	8758.02
666	8742.91
667	8649.13
668	8234.31
669	7817.01
670	8297.94
671	8076.77
672	8272.68
673	7352.12
674	7767.34
675	7820.19
676	7443.49
677	6910.5
678	7270.4
679	6501.93
680	6623.15
681	7129.26
682	6662.01
683	6400.22
684	6284.15
685	6434.69
686	6364.05
687	6451.05
688	6546.69
689	6041.63
690	5860.41

## Sheet: Figure 2c
	p/p0	Va/cm^3(STP) g^-1
ADS
	2.664e-06	8.3531
	1.0421e-05	16.383
	3.643e-05	24.217
	0.00012567	31.631
	0.00032701	38.935
	0.00075224	45.394
	0.001567	52.759
	0.0032148	59.578
	0.0060376	65.381
	0.0085833	68.88
	0.010551	70.827
	0.025914	78.711
	0.050806	84.326
	0.076035	88.61
	0.1003	90.681
	0.1259	92.677
	0.1511	94.468
	0.1766	95.788
	0.2016	96.91
	0.2517	97.671
	0.3018	98.837
	0.3522	99.563
	0.4023	100.12
	0.4525	100.8
	0.5026	101.56
	0.5528	101.85
	0.6028	101.93
	0.6536	102.18
	0.7035	102.95
	0.7533	102.82
	0.8037	103
	0.8537	103.94
	0.9028	105.69
	0.9512	110.61
	0.9727	113.89
	0.9924	117.2
DES
	0.9666	115.13
	0.9469	113.89
	0.8972	109.29
	0.7958	105.65
	0.7005	105.21
	0.596	106.21
	0.4999	106.16
	0.397	105.61
	0.2973	105.09
	0.198	103.62
	0.098667	99.282
	0.048651	93.333
	0.012823	80.543
	0.0051054	72.547
	0.0033203	68.872
	0.0019885	64.664

## Sheet: Figure 2d
	p/p0	Va/cm^3(STP) g^-1
ADS
	0.00033191	3.9804
	0.00079063	7.3863
	0.0013981	9.4624
	0.0029016	13.978
	0.0054632	18.622
	0.0082	22.814
	0.010087	25.166
	0.022994	35.585
	0.025477	37.407
	0.0484	47.951
	0.0515	49.122
	0.07685	57.051
	0.1008	63.275
	0.1259	68.678
	0.1515	73.66
	0.1769	77.755
	0.2022	81.387
	0.2512	87.765
	0.302	93.415
	0.3524	98.022
	0.3994	101.7
	0.4501	104.76
	0.5007	107.7
	0.5514	110.07
	0.6019	111.93
	0.6524	113.62
	0.7027	115.43
	0.7529	117.22
	0.8033	118.64
	0.8534	119.83
	0.9037	121.07
	0.9541	122.25
	0.9749	122.77
	0.9951	123.26
DES
	0.9651	122.72
	0.945	122.38
	0.9007	121.43
	0.7957	119.22
	0.6959	116.67
	0.5964	113.75
	0.4972	109.47
	0.3983	103.45
	0.2993	95.076
	0.2019	83.647
	0.1974	83.084
	0.1193	69.738
	0.098301	64.759
	0.05317	51.913
	0.048974	50.299
	0.016982	33.381
	0.0065076	22.673
	0.0048134	19.365

## Sheet: Figure 3a
	Wavelengh	Abs			Wavelengh	Abs
	nm				nm
BHET				Al-BHET
	2500	-1.5785			2500	0.58885
	2499	-1.57559			2499	0.58717
	2498	-1.57122			2498	0.58286
	2497	-1.56858			2497	0.60079
	2496	-1.56175			2496	0.58561
	2495	-1.56342			2495	0.60043
	2494	-1.56265			2494	0.5941
	2493	-1.56			2493	0.58572
	2492	-1.5573			2492	0.59959
	2491	-1.55025			2491	0.57801
	2490	-1.56312			2490	0.58491
	2489	-1.55319			2489	0.59784
	2488	-1.53523			2488	0.61077
	2487	-1.53874			2487	0.59867
	2486	-1.53852			2486	0.59353
	2485	-1.54458			2485	0.59196
	2484	-1.54052			2484	0.58431
	2483	-1.53534			2483	0.59602
	2482	-1.52569			2482	0.61835
	2481	-1.52944			2481	0.59347
	2480	-1.5357			2480	0.61133
	2479	-1.5267			2479	0.6132
	2478	-1.52925			2478	0.6054
	2477	-1.51836			2477	0.6147
	2476	-1.52227			2476	0.59854
	2475	-1.51813			2475	0.61731
	2474	-1.51754			2474	0.61126
	2473	-1.49755			2473	0.61389
	2472	-1.51566			2472	0.62283
	2471	-1.51531			2471	0.61528
	2470	-1.50406			2470	0.62241
	2469	-1.51164			2469	0.61557
	2468	-1.51479			2468	0.61373
	2467	-1.51846			2467	0.61604
	2466	-1.49664			2466	0.61646
	2465	-1.50764			2465	0.62846
	2464	-1.50371			2464	0.61495
	2463	-1.50558			2463	0.60898
	2462	-1.50452			2462	0.62511
	2461	-1.50064			2461	0.61255
	2460	-1.4997			2460	0.60887
	2459	-1.50021			2459	0.6297
	2458	-1.50224			2458	0.62915
	2457	-1.50711			2457	0.63088
	2456	-1.4964			2456	0.62444
	2455	-1.49524			2455	0.63882
	2454	-1.48809			2454	0.62587
	2453	-1.49718			2453	0.63156
	2452	-1.48086			2452	0.61155
	2451	-1.49707			2451	0.64121
	2450	-1.48543			2450	0.61031
	2449	-1.49669			2449	0.62466
	2448	-1.4902			2448	0.62935
	2447	-1.49421			2447	0.61017
	2446	-1.49144			2446	0.62138
	2445	-1.50107			2445	0.61465
	2444	-1.50073			2444	0.60366
	2443	-1.4956			2443	0.6242
	2442	-1.51253			2442	0.61476
	2441	-1.51326			2441	0.58772
	2440	-1.52026			2440	0.60382
	2439	-1.51595			2439	0.60937
	2438	-1.52788			2438	0.59388
	2437	-1.53317			2437	0.58285
	2436	-1.54273			2436	0.58793
	2435	-1.55083			2435	0.58338
	2434	-1.55496			2434	0.58971
	2433	-1.56251			2433	0.59012
	2432	-1.57517			2432	0.56125
	2431	-1.58536			2431	0.57115
	2430	-1.58549			2430	0.56964
	2429	-1.59383			2429	0.56266
	2428	-1.611			2428	0.56846
	2427	-1.60683			2427	0.54449
	2426	-1.6191			2426	0.55102
	2425	-1.62643			2425	0.54798
	2424	-1.62973			2424	0.55199
	2423	-1.6389			2423	0.53805
	2422	-1.64093			2422	0.54683
	2421	-1.64936			2421	0.53895
	2420	-1.65242			2420	0.53742
	2419	-1.6535			2419	0.53649
	2418	-1.66083			2418	0.54443
	2417	-1.65898			2417	0.5336
	2416	-1.66319			2416	0.52918
	2415	-1.66635			2415	0.53
	2414	-1.66786			2414	0.53323
	2413	-1.66904			2413	0.52974
	2412	-1.67141			2412	0.53966
	2411	-1.6692			2411	0.53433
	2410	-1.67228			2410	0.53618
	2409	-1.66999			2409	0.52862
	2408	-1.6649			2408	0.53686
	2407	-1.66497			2407	0.53467
	2406	-1.66612			2406	0.52699
	2405	-1.66498			2405	0.53423
	2404	-1.66073			2404	0.52787
	2403	-1.65862			2403	0.52805
	2402	-1.65554			2402	0.52877
	2401	-1.6572			2401	0.5344
	2400	-1.6516			2400	0.53743
	2399	-1.64621			2399	0.5328
	2398	-1.64709			2398	0.53341
	2397	-1.64725			2397	0.53337
	2396	-1.64475			2396	0.5376
	2395	-1.63892			2395	0.54167
	2394	-1.6369			2394	0.53632
	2393	-1.63305			2393	0.54307
	2392	-1.62945			2392	0.53754
	2391	-1.62917			2391	0.53244
	2390	-1.62854			2390	0.5333
	2389	-1.62759			2389	0.53477
	2388	-1.62384			2388	0.5351
	2387	-1.62325			2387	0.53813
	2386	-1.61835			2386	0.53135
	2385	-1.61653			2385	0.53294
	2384	-1.61874			2384	0.53754
	2383	-1.61662			2383	0.52949
	2382	-1.61597			2382	0.53361
	2381	-1.61321			2381	0.52775
	2380	-1.61082			2380	0.53335
	2379	-1.61275			2379	0.53709
	2378	-1.61348			2378	0.53126
	2377	-1.61819			2377	0.52975
	2376	-1.60985			2376	0.53509
	2375	-1.61093			2375	0.52758
	2374	-1.61598			2374	0.52914
	2373	-1.61704			2373	0.5305
	2372	-1.61894			2372	0.52459
	2371	-1.61329			2371	0.52943
	2370	-1.6146			2370	0.53354
	2369	-1.61678			2369	0.52799
	2368	-1.61897			2368	0.52637
	2367	-1.61563			2367	0.53224
	2366	-1.62075			2366	0.52183
	2365	-1.6206			2365	0.5329
	2364	-1.6255			2364	0.52661
	2363	-1.61905			2363	0.52612
	2362	-1.62417			2362	0.53245
	2361	-1.62465			2361	0.52944
	2360	-1.63013			2360	0.53029
	2359	-1.62265			2359	0.52999
	2358	-1.62787			2358	0.53057
	2357	-1.62534			2357	0.5354
	2356	-1.62809			2356	0.5279
	2355	-1.63518			2355	0.53032
	2354	-1.63152			2354	0.53351
	2353	-1.63289			2353	0.54022
	2352	-1.63414			2352	0.53512
	2351	-1.63668			2351	0.53379
	2350	-1.63744			2350	0.53685
	2349	-1.63875			2349	0.54403
	2348	-1.64025			2348	0.53351
	2347	-1.64299			2347	0.53817
	2346	-1.64301			2346	0.54219
	2345	-1.64354			2345	0.53694
	2344	-1.64287			2344	0.54029
	2343	-1.64614			2343	0.54073
	2342	-1.64329			2342	0.54553
	2341	-1.64486			2341	0.54319
	2340	-1.64401			2340	0.55142
	2339	-1.6474			2339	0.54357
	2338	-1.64891			2338	0.54707
	2337	-1.64459			2337	0.54454
	2336	-1.64197			2336	0.55057
	2335	-1.64359			2335	0.54879
	2334	-1.64572			2334	0.55234
	2333	-1.64395			2333	0.55096
	2332	-1.64125			2332	0.55261
	2331	-1.64368			2331	0.55642
	2330	-1.64196			2330	0.55213
	2329	-1.63885			2329	0.55737
	2328	-1.64327			2328	0.55355
	2327	-1.64076			2327	0.55766
	2326	-1.63702			2326	0.55703
	2325	-1.64275			2325	0.5609
	2324	-1.63826			2324	0.56424
	2323	-1.63778			2323	0.55883
	2322	-1.63788			2322	0.56711
	2321	-1.63548			2321	0.56574
	2320	-1.63555			2320	0.56668
	2319	-1.63533			2319	0.5708
	2318	-1.63338			2318	0.56998
	2317	-1.63572			2317	0.57228
	2316	-1.63342			2316	0.57567
	2315	-1.63265			2315	0.57753
	2314	-1.63071			2314	0.57182
	2313	-1.63044			2313	0.57448
	2312	-1.62816			2312	0.57621
	2311	-1.62725			2311	0.57682
	2310	-1.62407			2310	0.58105
	2309	-1.62333			2309	0.58224
	2308	-1.62054			2308	0.57999
	2307	-1.61748			2307	0.58191
	2306	-1.61654			2306	0.58424
	2305	-1.61567			2305	0.58542
	2304	-1.61142			2304	0.58703
	2303	-1.6112			2303	0.58539
	2302	-1.608			2302	0.581
	2301	-1.60619			2301	0.59231
	2300	-1.60398			2300	0.5889
	2299	-1.60205			2299	0.58711
	2298	-1.59841			2298	0.5885
	2297	-1.59564			2297	0.59185
	2296	-1.59252			2296	0.5912
	2295	-1.59377			2295	0.59288
	2294	-1.59295			2294	0.59838
	2293	-1.589			2293	0.59414
	2292	-1.58856			2292	0.59633
	2291	-1.58782			2291	0.59732
	2290	-1.58861			2290	0.60201
	2289	-1.58719			2289	0.60021
	2288	-1.5849			2288	0.6065
	2287	-1.58284			2287	0.60232
	2286	-1.58424			2286	0.60185
	2285	-1.5893			2285	0.60694
	2284	-1.58459			2284	0.60747
	2283	-1.58097			2283	0.60942
	2282	-1.5878			2282	0.60702
	2281	-1.58217			2281	0.61607
	2280	-1.58409			2280	0.61508
	2279	-1.58737			2279	0.61826
	2278	-1.5816			2278	0.61879
	2277	-1.58817			2277	0.61352
	2276	-1.58524			2276	0.62347
	2275	-1.58511			2275	0.62619
	2274	-1.58231			2274	0.61868
	2273	-1.58293			2273	0.6296
	2272	-1.58151			2272	0.62858
	2271	-1.58123			2271	0.62561
	2270	-1.582			2270	0.62656
	2269	-1.58583			2269	0.62552
	2268	-1.58643			2268	0.63213
	2267	-1.59083			2267	0.63202
	2266	-1.59012			2266	0.62511
	2265	-1.5917			2265	0.63169
	2264	-1.60204			2264	0.62203
	2263	-1.60148			2263	0.62112
	2262	-1.60576			2262	0.61868
	2261	-1.61134			2261	0.62368
	2260	-1.61664			2260	0.61737
	2259	-1.62495			2259	0.61897
	2258	-1.63001			2258	0.61652
	2257	-1.63718			2257	0.60284
	2256	-1.64243			2256	0.60501
	2255	-1.65421			2255	0.59943
	2254	-1.66307			2254	0.59626
	2253	-1.67141			2253	0.60094
	2252	-1.67959			2252	0.58222
	2251	-1.6879			2251	0.57294
	2250	-1.68832			2250	0.57479
	2249	-1.69797			2249	0.57086
	2248	-1.7043			2248	0.5674
	2247	-1.71023			2247	0.55607
	2246	-1.71584			2246	0.5619
	2245	-1.71964			2245	0.54884
	2244	-1.72455			2244	0.54361
	2243	-1.72763			2243	0.53646
	2242	-1.72951			2242	0.52989
	2241	-1.73114			2241	0.52722
	2240	-1.73622			2240	0.51819
	2239	-1.73857			2239	0.51785
	2238	-1.74048			2238	0.51482
	2237	-1.73981			2237	0.49911
	2236	-1.74562			2236	0.4969
	2235	-1.74287			2235	0.49247
	2234	-1.7428			2234	0.48557
	2233	-1.7489			2233	0.48901
	2232	-1.74919			2232	0.47347
	2231	-1.7475			2231	0.46938
	2230	-1.75015			2230	0.46091
	2229	-1.75092			2229	0.46387
	2228	-1.75286			2228	0.45605
	2227	-1.75445			2227	0.44836
	2226	-1.75591			2226	0.44569
	2225	-1.75327			2225	0.43983
	2224	-1.75775			2224	0.43556
	2223	-1.76165			2223	0.43179
	2222	-1.76147			2222	0.42741
	2221	-1.76507			2221	0.42586
	2220	-1.76404			2220	0.4228
	2219	-1.76625			2219	0.41891
	2218	-1.76878			2218	0.41314
	2217	-1.77025			2217	0.41358
	2216	-1.7723			2216	0.41175
	2215	-1.77238			2215	0.4071
	2214	-1.77471			2214	0.40626
	2213	-1.7781			2213	0.404
	2212	-1.7782			2212	0.40535
	2211	-1.77619			2211	0.40031
	2210	-1.77677			2210	0.40102
	2209	-1.77909			2209	0.40056
	2208	-1.77814			2208	0.39979
	2207	-1.77847			2207	0.39821
	2206	-1.78046			2206	0.40189
	2205	-1.778			2205	0.40038
	2204	-1.77899			2204	0.40068
	2203	-1.77686			2203	0.39948
	2202	-1.77597			2202	0.40303
	2201	-1.77461			2201	0.40505
	2200	-1.771			2200	0.40061
	2199	-1.77097			2199	0.40469
	2198	-1.76695			2198	0.40674
	2197	-1.7644			2197	0.40633
	2196	-1.7632			2196	0.40681
	2195	-1.76046			2195	0.40668
	2194	-1.75885			2194	0.40828
	2193	-1.75606			2193	0.41113
	2192	-1.75471			2192	0.41001
	2191	-1.7524			2191	0.41196
	2190	-1.74878			2190	0.41052
	2189	-1.74543			2189	0.41171
	2188	-1.7418			2188	0.41823
	2187	-1.74179			2187	0.41282
	2186	-1.73679			2186	0.41282
	2185	-1.73577			2185	0.41742
	2184	-1.7346			2184	0.41353
	2183	-1.73184			2183	0.41428
	2182	-1.73262			2182	0.41381
	2181	-1.73081			2181	0.41348
	2180	-1.72705			2180	0.41656
	2179	-1.72835			2179	0.41831
	2178	-1.72856			2178	0.41687
	2177	-1.72718			2177	0.41677
	2176	-1.72644			2176	0.41832
	2175	-1.72603			2175	0.41783
	2174	-1.72723			2174	0.42007
	2173	-1.72504			2173	0.41882
	2172	-1.72537			2172	0.41956
	2171	-1.7259			2171	0.42164
	2170	-1.72487			2170	0.42376
	2169	-1.72398			2169	0.42336
	2168	-1.72417			2168	0.42306
	2167	-1.72365			2167	0.42629
	2166	-1.72187			2166	0.42412
	2165	-1.72251			2165	0.42735
	2164	-1.71863			2164	0.42649
	2163	-1.72017			2163	0.42771
	2162	-1.7168			2162	0.42574
	2161	-1.71764			2161	0.42485
	2160	-1.7168			2160	0.42594
	2159	-1.71508			2159	0.42673
	2158	-1.71382			2158	0.42222
	2157	-1.70896			2157	0.424
	2156	-1.71053			2156	0.41887
	2155	-1.70398			2155	0.41893
	2154	-1.70116			2154	0.41527
	2153	-1.70174			2153	0.416
	2152	-1.69761			2152	0.41012
	2151	-1.69597			2151	0.40904
	2150	-1.69081			2150	0.40953
	2149	-1.68803			2149	0.40631
	2148	-1.68551			2148	0.4029
	2147	-1.68382			2147	0.40119
	2146	-1.68185			2146	0.39685
	2145	-1.67927			2145	0.39459
	2144	-1.67722			2144	0.39625
	2143	-1.67512			2143	0.39093
	2142	-1.66927			2142	0.39096
	2141	-1.67031			2141	0.38479
	2140	-1.66694			2140	0.38546
	2139	-1.66431			2139	0.38438
	2138	-1.66571			2138	0.3834
	2137	-1.66358			2137	0.3824
	2136	-1.66151			2136	0.37886
	2135	-1.66078			2135	0.37856
	2134	-1.66018			2134	0.37765
	2133	-1.65779			2133	0.37543
	2132	-1.65886			2132	0.37157
	2131	-1.66142			2131	0.37463
	2130	-1.6582			2130	0.36985
	2129	-1.65762			2129	0.36788
	2128	-1.66223			2128	0.36316
	2127	-1.66379			2127	0.36245
	2126	-1.66543			2126	0.35716
	2125	-1.66734			2125	0.35928
	2124	-1.66767			2124	0.35555
	2123	-1.67168			2123	0.35269
	2122	-1.67358			2122	0.35098
	2121	-1.67583			2121	0.34712
	2120	-1.67922			2120	0.34473
	2119	-1.68192			2119	0.34351
	2118	-1.68325			2118	0.33972
	2117	-1.68495			2117	0.33559
	2116	-1.68748			2116	0.33189
	2115	-1.69161			2115	0.33194
	2114	-1.69668			2114	0.33024
	2113	-1.69713			2113	0.32691
	2112	-1.70022			2112	0.32278
	2111	-1.69955			2111	0.32205
	2110	-1.70242			2110	0.32382
	2109	-1.70502			2109	0.3189
	2108	-1.70496			2108	0.31863
	2107	-1.70794			2107	0.31542
	2106	-1.70744			2106	0.31735
	2105	-1.70664			2105	0.31082
	2104	-1.70923			2104	0.31218
	2103	-1.70774			2103	0.31289
	2102	-1.70926			2102	0.30982
	2101	-1.70524			2101	0.30792
	2100	-1.70763			2100	0.30878
	2099	-1.70649			2099	0.30775
	2098	-1.70628			2098	0.30649
	2097	-1.70334			2097	0.30784
	2096	-1.70181			2096	0.30361
	2095	-1.70032			2095	0.30273
	2094	-1.69748			2094	0.30594
	2093	-1.69506			2093	0.30406
	2092	-1.69303			2092	0.30229
	2091	-1.68929			2091	0.30476
	2090	-1.68773			2090	0.30247
	2089	-1.68439			2089	0.30265
	2088	-1.68195			2088	0.30334
	2087	-1.67976			2087	0.30169
	2086	-1.67589			2086	0.3012
	2085	-1.6719			2085	0.301
	2084	-1.66847			2084	0.30029
	2083	-1.66625			2083	0.29902
	2082	-1.66333			2082	0.3
	2081	-1.65995			2081	0.2998
	2080	-1.65599			2080	0.29873
	2079	-1.65467			2079	0.29963
	2078	-1.65037			2078	0.29718
	2077	-1.64819			2077	0.2995
	2076	-1.64499			2076	0.29915
	2075	-1.64352			2075	0.29736
	2074	-1.64196			2074	0.29631
	2073	-1.63885			2073	0.29757
	2072	-1.63691			2072	0.29601
	2071	-1.63509			2071	0.2955
	2070	-1.63277			2070	0.29528
	2069	-1.63159			2069	0.29472
	2068	-1.63137			2068	0.29542
	2067	-1.62886			2067	0.29323
	2066	-1.62865			2066	0.29504
	2065	-1.6288			2065	0.29343
	2064	-1.62666			2064	0.29326
	2063	-1.62579			2063	0.29346
	2062	-1.62761			2062	0.29314
	2061	-1.6285			2061	0.29374
	2060	-1.62888			2060	0.29188
	2059	-1.62913			2059	0.29242
	2058	-1.63059			2058	0.29245
	2057	-1.63353			2057	0.29207
	2056	-1.63291			2056	0.29231
	2055	-1.63714			2055	0.29241
	2054	-1.63959			2054	0.28903
	2053	-1.64226			2053	0.29117
	2052	-1.64543			2052	0.29051
	2051	-1.65032			2051	0.2912
	2050	-1.65317			2050	0.29019
	2049	-1.65592			2049	0.28977
	2048	-1.66129			2048	0.28897
	2047	-1.6648			2047	0.28985
	2046	-1.66897			2046	0.2892
	2045	-1.67474			2045	0.28943
	2044	-1.67947			2044	0.28757
	2043	-1.68558			2043	0.28664
	2042	-1.69074			2042	0.28649
	2041	-1.69566			2041	0.28729
	2040	-1.70017			2040	0.28532
	2039	-1.70557			2039	0.28464
	2038	-1.71209			2038	0.2843
	2037	-1.71549			2037	0.28376
	2036	-1.72124			2036	0.28266
	2035	-1.72629			2035	0.2824
	2034	-1.73084			2034	0.28225
	2033	-1.73567			2033	0.28061
	2032	-1.73995			2032	0.27935
	2031	-1.74336			2031	0.2788
	2030	-1.74933			2030	0.27731
	2029	-1.75307			2029	0.27709
	2028	-1.75842			2028	0.27546
	2027	-1.76027			2027	0.27525
	2026	-1.76599			2026	0.27385
	2025	-1.7692			2025	0.27398
	2024	-1.77283			2024	0.27155
	2023	-1.77582			2023	0.26921
	2022	-1.77907			2022	0.27047
	2021	-1.7836			2021	0.26813
	2020	-1.78618			2020	0.26814
	2019	-1.79001			2019	0.26815
	2018	-1.79313			2018	0.26703
	2017	-1.79599			2017	0.26569
	2016	-1.79721			2016	0.26526
	2015	-1.80105			2015	0.26551
	2014	-1.80265			2014	0.26468
	2013	-1.80706			2013	0.26339
	2012	-1.8073			2012	0.26426
	2011	-1.81127			2011	0.26439
	2010	-1.81342			2010	0.26438
	2009	-1.81547			2009	0.26465
	2008	-1.81649			2008	0.26298
	2007	-1.81834			2007	0.26384
	2006	-1.82042			2006	0.2648
	2005	-1.82202			2005	0.26483
	2004	-1.824			2004	0.26564
	2003	-1.8251			2003	0.26585
	2002	-1.82622			2002	0.26565
	2001	-1.82668			2001	0.26519
	2000	-1.82842			2000	0.26578
	1999	-1.82876			1999	0.26679
	1998	-1.82938			1998	0.26702
	1997	-1.82969			1997	0.26803
	1996	-1.83002			1996	0.26934
	1995	-1.83086			1995	0.26954
	1994	-1.83041			1994	0.26984
	1993	-1.8308			1993	0.26995
	1992	-1.8308			1992	0.27163
	1991	-1.83147			1991	0.27103
	1990	-1.83064			1990	0.27249
	1989	-1.83071			1989	0.27278
	1988	-1.83127			1988	0.27447
	1987	-1.83089			1987	0.27378
	1986	-1.83033			1986	0.27579
	1985	-1.83075			1985	0.27746
	1984	-1.83061			1984	0.27702
	1983	-1.82984			1983	0.27765
	1982	-1.83035			1982	0.27971
	1981	-1.83023			1981	0.28046
	1980	-1.82974			1980	0.28167
	1979	-1.82904			1979	0.28174
	1978	-1.82896			1978	0.28366
	1977	-1.82873			1977	0.28482
	1976	-1.82784			1976	0.28674
	1975	-1.82741			1975	0.28685
	1974	-1.8275			1974	0.28985
	1973	-1.82622			1973	0.28985
	1972	-1.82634			1972	0.29172
	1971	-1.82583			1971	0.29184
	1970	-1.82503			1970	0.29525
	1969	-1.82329			1969	0.29583
	1968	-1.82333			1968	0.29703
	1967	-1.82216			1967	0.29973
	1966	-1.82221			1966	0.30079
	1965	-1.82014			1965	0.30151
	1964	-1.81904			1964	0.30391
	1963	-1.81748			1963	0.30552
	1962	-1.8166			1962	0.30678
	1961	-1.81508			1961	0.30917
	1960	-1.81398			1960	0.3114
	1959	-1.81225			1959	0.31284
	1958	-1.81002			1958	0.31382
	1957	-1.80927			1957	0.31583
	1956	-1.80798			1956	0.3178
	1955	-1.8072			1955	0.32053
	1954	-1.80535			1954	0.32161
	1953	-1.80442			1953	0.32274
	1952	-1.80335			1952	0.32485
	1951	-1.80112			1951	0.32808
	1950	-1.8006			1950	0.32987
	1949	-1.80035			1949	0.33172
	1948	-1.79913			1948	0.33316
	1947	-1.79919			1947	0.33639
	1946	-1.79831			1946	0.33848
	1945	-1.79754			1945	0.33912
	1944	-1.79807			1944	0.34264
	1943	-1.79768			1943	0.34478
	1942	-1.79735			1942	0.34806
	1941	-1.79746			1941	0.34927
	1940	-1.79876			1940	0.35238
	1939	-1.79906			1939	0.35397
	1938	-1.80018			1938	0.3557
	1937	-1.80146			1937	0.36067
	1936	-1.80252			1936	0.3621
	1935	-1.80283			1935	0.36428
	1934	-1.8037			1934	0.36812
	1933	-1.8047			1933	0.36972
	1932	-1.80684			1932	0.37288
	1931	-1.80798			1931	0.37505
	1930	-1.80888			1930	0.37576
	1929	-1.81065			1929	0.37951
	1928	-1.81291			1928	0.38253
	1927	-1.81516			1927	0.38408
	1926	-1.81757			1926	0.38644
	1925	-1.81859			1925	0.38755
	1924	-1.82013			1924	0.38984
	1923	-1.82171			1923	0.38969
	1922	-1.82441			1922	0.39317
	1921	-1.82531			1921	0.3933
	1920	-1.82729			1920	0.39407
	1919	-1.82884			1919	0.3955
	1918	-1.83035			1918	0.39348
	1917	-1.83178			1917	0.39574
	1916	-1.83234			1916	0.39497
	1915	-1.83562			1915	0.3937
	1914	-1.83677			1914	0.39334
	1913	-1.83912			1913	0.39209
	1912	-1.8406			1912	0.39075
	1911	-1.8423			1911	0.38835
	1910	-1.844			1910	0.38589
	1909	-1.8453			1909	0.38418
	1908	-1.84736			1908	0.38057
	1907	-1.84924			1907	0.37754
	1906	-1.85067			1906	0.37279
	1905	-1.85258			1905	0.36854
	1904	-1.85357			1904	0.3654
	1903	-1.85477			1903	0.35818
	1902	-1.85719			1902	0.35443
	1901	-1.85783			1901	0.34891
	1900	-1.86003			1900	0.34419
	1899	-1.86135			1899	0.337
	1898	-1.86232			1898	0.33217
	1897	-1.86413			1897	0.32645
	1896	-1.86478			1896	0.32126
	1895	-1.86562			1895	0.31609
	1894	-1.86711			1894	0.31002
	1893	-1.8687			1893	0.30406
	1892	-1.86938			1892	0.29783
	1891	-1.87027			1891	0.29329
	1890	-1.87083			1890	0.28744
	1889	-1.87217			1889	0.2825
	1888	-1.87321			1888	0.27813
	1887	-1.87344			1887	0.27342
	1886	-1.87444			1886	0.26903
	1885	-1.87367			1885	0.2647
	1884	-1.87482			1884	0.25985
	1883	-1.87506			1883	0.25652
	1882	-1.87585			1882	0.25223
	1881	-1.87581			1881	0.24838
	1880	-1.87696			1880	0.24601
	1879	-1.87606			1879	0.24183
	1878	-1.87636			1878	0.23871
	1877	-1.87694			1877	0.23567
	1876	-1.87701			1876	0.23304
	1875	-1.87716			1875	0.23054
	1874	-1.87625			1874	0.22765
	1873	-1.87657			1873	0.22657
	1872	-1.87658			1872	0.22414
	1871	-1.87643			1871	0.22198
	1870	-1.87558			1870	0.22006
	1869	-1.87645			1869	0.21906
	1868	-1.87607			1868	0.21729
	1867	-1.87578			1867	0.21541
	1866	-1.87533			1866	0.21416
	1865	-1.87546			1865	0.21285
	1864	-1.87506			1864	0.21203
	1863	-1.87469			1863	0.21049
	1862	-1.87383			1862	0.21019
	1861	-1.87489			1861	0.20918
	1860	-1.8741			1860	0.20841
	1859	-1.87474			1859	0.20798
	1858	-1.87404			1858	0.20704
	1857	-1.87319			1857	0.20579
	1856	-1.87316			1856	0.20534
	1855	-1.87337			1855	0.2046
	1854	-1.87307			1854	0.20317
	1853	-1.87208			1853	0.20449
	1852	-1.87197			1852	0.20317
	1851	-1.87208			1851	0.20366
	1850	-1.87219			1850	0.20353
	1849	-1.87188			1849	0.20295
	1848	-1.87124			1848	0.20192
	1847	-1.87135			1847	0.20241
	1846	-1.87095			1846	0.2016
	1845	-1.87107			1845	0.20242
	1844	-1.87033			1844	0.20244
	1843	-1.8708			1843	0.20307
	1842	-1.86987			1842	0.20276
	1841	-1.87002			1841	0.20248
	1840	-1.87009			1840	0.20363
	1839	-1.86954			1839	0.20353
	1838	-1.86926			1838	0.20387
	1837	-1.86946			1837	0.20408
	1836	-1.8693			1836	0.2055
	1835	-1.86914			1835	0.20528
	1834	-1.86851			1834	0.20546
	1833	-1.8685			1833	0.20652
	1832	-1.86834			1832	0.20655
	1831	-1.86857			1831	0.20685
	1830	-1.86795			1830	0.20721
	1829	-1.86708			1829	0.20724
	1828	-1.86706			1828	0.20716
	1827	-1.86728			1827	0.20814
	1826	-1.86593			1826	0.20866
	1825	-1.86623			1825	0.20806
	1824	-1.86619			1824	0.20877
	1823	-1.86601			1823	0.20857
	1822	-1.86577			1822	0.21003
	1821	-1.86551			1821	0.20874
	1820	-1.86514			1820	0.20884
	1819	-1.86479			1819	0.20897
	1818	-1.86507			1818	0.20895
	1817	-1.86436			1817	0.20982
	1816	-1.86402			1816	0.20937
	1815	-1.86351			1815	0.20953
	1814	-1.86358			1814	0.20979
	1813	-1.86286			1813	0.20956
	1812	-1.86233			1812	0.21036
	1811	-1.86188			1811	0.21047
	1810	-1.86174			1810	0.21086
	1809	-1.86098			1809	0.2106
	1808	-1.86151			1808	0.21085
	1807	-1.86053			1807	0.21089
	1806	-1.8603			1806	0.21156
	1805	-1.85953			1805	0.21163
	1804	-1.85903			1804	0.21236
	1803	-1.85888			1803	0.21358
	1802	-1.85857			1802	0.2126
	1801	-1.85827			1801	0.21405
	1800	-1.85747			1800	0.21425
	1799	-1.85749			1799	0.21451
	1798	-1.85716			1798	0.21508
	1797	-1.85633			1797	0.21586
	1796	-1.85633			1796	0.21649
	1795	-1.85584			1795	0.21733
	1794	-1.85544			1794	0.21774
	1793	-1.85522			1793	0.21811
	1792	-1.85516			1792	0.21927
	1791	-1.8549			1791	0.21954
	1790	-1.85448			1790	0.22009
	1789	-1.8542			1789	0.22157
	1788	-1.85371			1788	0.22208
	1787	-1.85335			1787	0.22221
	1786	-1.85268			1786	0.22329
	1785	-1.85243			1785	0.22415
	1784	-1.85195			1784	0.22495
	1783	-1.85178			1783	0.22544
	1782	-1.8511			1782	0.22624
	1781	-1.85087			1781	0.22694
	1780	-1.85035			1780	0.22787
	1779	-1.85001			1779	0.22886
	1778	-1.84902			1778	0.22915
	1777	-1.84895			1777	0.22932
	1776	-1.84805			1776	0.2298
	1775	-1.84773			1775	0.23059
	1774	-1.84697			1774	0.23054
	1773	-1.84619			1773	0.23101
	1772	-1.84561			1772	0.23153
	1771	-1.84514			1771	0.23235
	1770	-1.84451			1770	0.23306
	1769	-1.84369			1769	0.23347
	1768	-1.84335			1768	0.23336
	1767	-1.84277			1767	0.23349
	1766	-1.84234			1766	0.23445
	1765	-1.84204			1765	0.23436
	1764	-1.84147			1764	0.23481
	1763	-1.84128			1763	0.23514
	1762	-1.84044			1762	0.23564
	1761	-1.84073			1761	0.23613
	1760	-1.84066			1760	0.23683
	1759	-1.83996			1759	0.23749
	1758	-1.8399			1758	0.23772
	1757	-1.83963			1757	0.23891
	1756	-1.83898			1756	0.23936
	1755	-1.83889			1755	0.24014
	1754	-1.83939			1754	0.24111
	1753	-1.83884			1753	0.2426
	1752	-1.83871			1752	0.24331
	1751	-1.83801			1751	0.24426
	1750	-1.8377			1750	0.24533
	1749	-1.83717			1749	0.24621
	1748	-1.83672			1748	0.24754
	1747	-1.83598			1747	0.24916
	1746	-1.83528			1746	0.25004
	1745	-1.83373			1745	0.25133
	1744	-1.83346			1744	0.25281
	1743	-1.83274			1743	0.25404
	1742	-1.83179			1742	0.25547
	1741	-1.83068			1741	0.25677
	1740	-1.8296			1740	0.25794
	1739	-1.82899			1739	0.25985
	1738	-1.82785			1738	0.26066
	1737	-1.82731			1737	0.26212
	1736	-1.82612			1736	0.26344
	1735	-1.82577			1735	0.26475
	1734	-1.82524			1734	0.26545
	1733	-1.82477			1733	0.26688
	1732	-1.82455			1732	0.26817
	1731	-1.82445			1731	0.26872
	1730	-1.82418			1730	0.2696
	1729	-1.82427			1729	0.2701
	1728	-1.82468			1728	0.27111
	1727	-1.82498			1727	0.27135
	1726	-1.8257			1726	0.27208
	1725	-1.82619			1725	0.27223
	1724	-1.82632			1724	0.27217
	1723	-1.82748			1723	0.2725
	1722	-1.8278			1722	0.27182
	1721	-1.82902			1721	0.2714
	1720	-1.82963			1720	0.27179
	1719	-1.83019			1719	0.27082
	1718	-1.83082			1718	0.27016
	1717	-1.83117			1717	0.26924
	1716	-1.83178			1716	0.26878
	1715	-1.83222			1715	0.26804
	1714	-1.83198			1714	0.26721
	1713	-1.83211			1713	0.26565
	1712	-1.83219			1712	0.26479
	1711	-1.83245			1711	0.26352
	1710	-1.8318			1710	0.26267
	1709	-1.83147			1709	0.26175
	1708	-1.83057			1708	0.26019
	1707	-1.83036			1707	0.25946
	1706	-1.82977			1706	0.25841
	1705	-1.82912			1705	0.2579
	1704	-1.82849			1704	0.25753
	1703	-1.82788			1703	0.25698
	1702	-1.82756			1702	0.25712
	1701	-1.8265			1701	0.25664
	1700	-1.82625			1700	0.25621
	1699	-1.82568			1699	0.25667
	1698	-1.82545			1698	0.25688
	1697	-1.82484			1697	0.25717
	1696	-1.82493			1696	0.25781
	1695	-1.82479			1695	0.25891
	1694	-1.825			1694	0.25886
	1693	-1.82508			1693	0.26058
	1692	-1.82582			1692	0.26137
	1691	-1.82661			1691	0.2625
	1690	-1.82657			1690	0.26385
	1689	-1.82765			1689	0.26452
	1688	-1.82821			1688	0.26675
	1687	-1.82889			1687	0.26787
	1686	-1.82972			1686	0.26927
	1685	-1.83022			1685	0.27079
	1684	-1.83101			1684	0.27222
	1683	-1.83138			1683	0.27385
	1682	-1.83216			1682	0.27563
	1681	-1.83295			1681	0.27655
	1680	-1.8335			1680	0.27837
	1679	-1.83357			1679	0.28
	1678	-1.83378			1678	0.28183
	1677	-1.83348			1677	0.28328
	1676	-1.83322			1676	0.28464
	1675	-1.83332			1675	0.28551
	1674	-1.83222			1674	0.28765
	1673	-1.83129			1673	0.28885
	1672	-1.8296			1672	0.29043
	1671	-1.82786			1671	0.29072
	1670	-1.82606			1670	0.29222
	1669	-1.82395			1669	0.29287
	1668	-1.82152			1668	0.29403
	1667	-1.8188			1667	0.29423
	1666	-1.81597			1666	0.29439
	1665	-1.81351			1665	0.29435
	1664	-1.81028			1664	0.29399
	1663	-1.80747			1663	0.29343
	1662	-1.80477			1662	0.29212
	1661	-1.80202			1661	0.29093
	1660	-1.79917			1660	0.28899
	1659	-1.79682			1659	0.28691
	1658	-1.79429			1658	0.28427
	1657	-1.79299			1657	0.28125
	1656	-1.79126			1656	0.27828
	1655	-1.79002			1655	0.27473
	1654	-1.78936			1654	0.27061
	1653	-1.78891			1653	0.26649
	1652	-1.78932			1652	0.26222
	1651	-1.78997			1651	0.25825
	1650	-1.7914			1650	0.2533
	1649	-1.79349			1649	0.24857
	1648	-1.79567			1648	0.24341
	1647	-1.79879			1647	0.23847
	1646	-1.80192			1646	0.23343
	1645	-1.80579			1645	0.22874
	1644	-1.80975			1644	0.22364
	1643	-1.81406			1643	0.21914
	1642	-1.8187			1642	0.21463
	1641	-1.82314			1641	0.20977
	1640	-1.82756			1640	0.20571
	1639	-1.83232			1639	0.2014
	1638	-1.83695			1638	0.19765
	1637	-1.84152			1637	0.19422
	1636	-1.84577			1636	0.19096
	1635	-1.85038			1635	0.18721
	1634	-1.85506			1634	0.18408
	1633	-1.85902			1633	0.18125
	1632	-1.86318			1632	0.17837
	1631	-1.86637			1631	0.17609
	1630	-1.86957			1630	0.17374
	1629	-1.87289			1629	0.17134
	1628	-1.87569			1628	0.16961
	1627	-1.87817			1627	0.16796
	1626	-1.88017			1626	0.16633
	1625	-1.88241			1625	0.16471
	1624	-1.88388			1624	0.16326
	1623	-1.88537			1623	0.16236
	1622	-1.88646			1622	0.16097
	1621	-1.88773			1621	0.16019
	1620	-1.88858			1620	0.15931
	1619	-1.88948			1619	0.15849
	1618	-1.88991			1618	0.15771
	1617	-1.89053			1617	0.15693
	1616	-1.89077			1616	0.15653
	1615	-1.89114			1615	0.15603
	1614	-1.89131			1614	0.15525
	1613	-1.89142			1613	0.15491
	1612	-1.89156			1612	0.15428
	1611	-1.89172			1611	0.15404
	1610	-1.8921			1610	0.15372
	1609	-1.89184			1609	0.15299
	1608	-1.89203			1608	0.15298
	1607	-1.89205			1607	0.15251
	1606	-1.89218			1606	0.15223
	1605	-1.89237			1605	0.15191
	1604	-1.89252			1604	0.15165
	1603	-1.89257			1603	0.15155
	1602	-1.89265			1602	0.15128
	1601	-1.89264			1601	0.1509
	1600	-1.89281			1600	0.15069
	1599	-1.89271			1599	0.15042
	1598	-1.89265			1598	0.15025
	1597	-1.89253			1597	0.15022
	1596	-1.89256			1596	0.14994
	1595	-1.89219			1595	0.15014
	1594	-1.89207			1594	0.15019
	1593	-1.89182			1593	0.15035
	1592	-1.89165			1592	0.15002
	1591	-1.8912			1591	0.1502
	1590	-1.89071			1590	0.1505
	1589	-1.88994			1589	0.15013
	1588	-1.8893			1588	0.15062
	1587	-1.88887			1587	0.15039
	1586	-1.88787			1586	0.15055
	1585	-1.88694			1585	0.15091
	1584	-1.88595			1584	0.1509
	1583	-1.88499			1583	0.15126
	1582	-1.88418			1582	0.15131
	1581	-1.88312			1581	0.15153
	1580	-1.88202			1580	0.15162
	1579	-1.88096			1579	0.15173
	1578	-1.87984			1578	0.15198
	1577	-1.87869			1577	0.15201
	1576	-1.87732			1576	0.15249
	1575	-1.87614			1575	0.15247
	1574	-1.87533			1574	0.15294
	1573	-1.8742			1573	0.15302
	1572	-1.87284			1572	0.15309
	1571	-1.872			1571	0.1535
	1570	-1.87103			1570	0.15379
	1569	-1.87001			1569	0.15403
	1568	-1.8692			1568	0.15431
	1567	-1.86834			1567	0.15433
	1566	-1.86774			1566	0.1548
	1565	-1.86715			1565	0.15486
	1564	-1.86636			1564	0.15522
	1563	-1.866			1563	0.15544
	1562	-1.86563			1562	0.1557
	1561	-1.86558			1561	0.15577
	1560	-1.8654			1560	0.15589
	1559	-1.86527			1559	0.15624
	1558	-1.86535			1558	0.1564
	1557	-1.86563			1557	0.15675
	1556	-1.86601			1556	0.15698
	1555	-1.8663			1555	0.15735
	1554	-1.86675			1554	0.15736
	1553	-1.86742			1553	0.15755
	1552	-1.86806			1552	0.15764
	1551	-1.86864			1551	0.15823
	1550	-1.8693			1550	0.15816
	1549	-1.87018			1549	0.15815
	1548	-1.87106			1548	0.15854
	1547	-1.87196			1547	0.15859
	1546	-1.8725			1546	0.15882
	1545	-1.87304			1545	0.15889
	1544	-1.87391			1544	0.15934
	1543	-1.87454			1543	0.15929
	1542	-1.875			1542	0.15943
	1541	-1.87546			1541	0.15956
	1540	-1.87589			1540	0.15962
	1539	-1.87605			1539	0.15995
	1538	-1.87614			1538	0.16011
	1537	-1.87626			1537	0.1601
	1536	-1.87628			1536	0.16047
	1535	-1.87613			1535	0.16062
	1534	-1.8757			1534	0.16068
	1533	-1.87531			1533	0.16093
	1532	-1.87485			1532	0.16088
	1531	-1.87437			1531	0.16131
	1530	-1.87363			1530	0.16137
	1529	-1.87266			1529	0.16164
	1528	-1.87175			1528	0.16185
	1527	-1.87076			1527	0.16192
	1526	-1.86987			1526	0.16218
	1525	-1.86875			1525	0.16244
	1524	-1.86749			1524	0.16253
	1523	-1.86597			1523	0.16273
	1522	-1.86481			1522	0.16318
	1521	-1.86348			1521	0.16321
	1520	-1.86194			1520	0.1635
	1519	-1.8602			1519	0.16377
	1518	-1.85892			1518	0.16428
	1517	-1.85723			1517	0.16421
	1516	-1.85555			1516	0.16467
	1515	-1.85381			1515	0.1649
	1514	-1.85163			1514	0.16517
	1513	-1.85005			1513	0.16554
	1512	-1.84841			1512	0.16581
	1511	-1.84613			1511	0.1662
	1510	-1.84433			1510	0.16652
	1509	-1.84217			1509	0.16674
	1508	-1.84013			1508	0.16732
	1507	-1.8382			1507	0.16746
	1506	-1.83617			1506	0.1678
	1505	-1.83413			1505	0.16835
	1504	-1.832			1504	0.16861
	1503	-1.82991			1503	0.16929
	1502	-1.82777			1502	0.16978
	1501	-1.82592			1501	0.17013
	1500	-1.82404			1500	0.17072
	1499	-1.82236			1499	0.17108
	1498	-1.82021			1498	0.17174
	1497	-1.81865			1497	0.17233
	1496	-1.81685			1496	0.17298
	1495	-1.8154			1495	0.17365
	1494	-1.8139			1494	0.17426
	1493	-1.81263			1493	0.17495
	1492	-1.8113			1492	0.17577
	1491	-1.80993			1491	0.17644
	1490	-1.80889			1490	0.17708
	1489	-1.80798			1489	0.17783
	1488	-1.80722			1488	0.17892
	1487	-1.80636			1487	0.17972
	1486	-1.80556			1486	0.18038
	1485	-1.80509			1485	0.18148
	1484	-1.80461			1484	0.18264
	1483	-1.80419			1483	0.18342
	1482	-1.8038			1482	0.18456
	1481	-1.80354			1481	0.18562
	1480	-1.80388			1480	0.18655
	1479	-1.80359			1479	0.18766
	1478	-1.80359			1478	0.18865
	1477	-1.80354			1477	0.18976
	1476	-1.80371			1476	0.19103
	1475	-1.8041			1475	0.19183
	1474	-1.80438			1474	0.19298
	1473	-1.80471			1473	0.19424
	1472	-1.80499			1472	0.19555
	1471	-1.80526			1471	0.19659
	1470	-1.80577			1470	0.19763
	1469	-1.80623			1469	0.19869
	1468	-1.8067			1468	0.19957
	1467	-1.80732			1467	0.20068
	1466	-1.80773			1466	0.20191
	1465	-1.80825			1465	0.20296
	1464	-1.80882			1464	0.20411
	1463	-1.80937			1463	0.2051
	1462	-1.80985			1462	0.20612
	1461	-1.81039			1461	0.20725
	1460	-1.81098			1460	0.20822
	1459	-1.81145			1459	0.20911
	1458	-1.81213			1458	0.21022
	1457	-1.81286			1457	0.21106
	1456	-1.8136			1456	0.21203
	1455	-1.81433			1455	0.21336
	1454	-1.81551			1454	0.21407
	1453	-1.81619			1453	0.21523
	1452	-1.81713			1452	0.21604
	1451	-1.81806			1451	0.21712
	1450	-1.81915			1450	0.21799
	1449	-1.82015			1449	0.21901
	1448	-1.82154			1448	0.22005
	1447	-1.82295			1447	0.22078
	1446	-1.8244			1446	0.2217
	1445	-1.82599			1445	0.22252
	1444	-1.82778			1444	0.22364
	1443	-1.82939			1443	0.22424
	1442	-1.83137			1442	0.22524
	1441	-1.83339			1441	0.22596
	1440	-1.83564			1440	0.22693
	1439	-1.83773			1439	0.22753
	1438	-1.83979			1438	0.2283
	1437	-1.84229			1437	0.22904
	1436	-1.84443			1436	0.22984
	1435	-1.84702			1435	0.23053
	1434	-1.84956			1434	0.23109
	1433	-1.852			1433	0.23173
	1432	-1.85456			1432	0.23229
	1431	-1.85722			1431	0.23259
	1430	-1.85983			1430	0.23303
	1429	-1.86261			1429	0.23348
	1428	-1.86511			1428	0.23382
	1427	-1.86764			1427	0.23404
	1426	-1.8701			1426	0.23446
	1425	-1.87285			1425	0.23463
	1424	-1.87532			1424	0.23482
	1423	-1.8779			1423	0.2349
	1422	-1.88032			1422	0.23515
	1421	-1.8827			1421	0.23517
	1420	-1.8849			1420	0.23545
	1419	-1.88735			1419	0.23535
	1418	-1.88949			1418	0.23539
	1417	-1.89174			1417	0.23551
	1416	-1.89363			1416	0.23568
	1415	-1.89599			1415	0.23552
	1414	-1.89768			1414	0.23568
	1413	-1.89954			1413	0.23569
	1412	-1.90148			1412	0.23577
	1411	-1.90302			1411	0.23564
	1410	-1.90478			1410	0.23572
	1409	-1.90642			1409	0.23579
	1408	-1.90797			1408	0.23571
	1407	-1.90929			1407	0.23585
	1406	-1.91096			1406	0.23553
	1405	-1.91211			1405	0.23534
	1404	-1.91344			1404	0.2351
	1403	-1.91461			1403	0.2348
	1402	-1.91586			1402	0.23447
	1401	-1.91671			1401	0.23425
	1400	-1.91775			1400	0.23392
	1399	-1.91893			1399	0.2331
	1398	-1.91973			1398	0.23239
	1397	-1.92057			1397	0.23154
	1396	-1.92133			1396	0.23067
	1395	-1.92203			1395	0.22963
	1394	-1.92294			1394	0.22866
	1393	-1.92357			1393	0.22749
	1392	-1.92416			1392	0.22613
	1391	-1.92462			1391	0.22487
	1390	-1.92535			1390	0.22321
	1389	-1.92575			1389	0.22169
	1388	-1.92589			1388	0.21996
	1387	-1.92634			1387	0.2184
	1386	-1.92646			1386	0.21653
	1385	-1.92696			1385	0.21479
	1384	-1.92694			1384	0.21317
	1383	-1.92709			1383	0.21112
	1382	-1.92704			1382	0.20915
	1381	-1.92719			1381	0.20743
	1380	-1.92696			1380	0.20563
	1379	-1.92684			1379	0.20362
	1378	-1.92654			1378	0.2017
	1377	-1.92647			1377	0.19948
	1376	-1.92597			1376	0.19745
	1375	-1.92589			1375	0.19553
	1374	-1.92566			1374	0.1936
	1373	-1.92541			1373	0.19139
	1372	-1.92501			1372	0.18942
	1371	-1.92467			1371	0.18728
	1370	-1.9246			1370	0.185
	1369	-1.92427			1369	0.18287
	1368	-1.92414			1368	0.18066
	1367	-1.924			1367	0.17843
	1366	-1.92395			1366	0.17637
	1365	-1.92395			1365	0.17394
	1364	-1.9242			1364	0.17148
	1363	-1.92445			1363	0.16942
	1362	-1.92459			1362	0.16717
	1361	-1.9251			1361	0.16506
	1360	-1.92564			1360	0.16292
	1359	-1.92625			1359	0.16071
	1358	-1.92694			1358	0.15868
	1357	-1.9278			1357	0.15654
	1356	-1.92864			1356	0.15461
	1355	-1.92967			1355	0.15274
	1354	-1.93056			1354	0.15091
	1353	-1.93174			1353	0.14912
	1352	-1.93291			1352	0.14751
	1351	-1.93412			1351	0.14602
	1350	-1.93552			1350	0.1446
	1349	-1.93666			1349	0.14316
	1348	-1.93795			1348	0.14196
	1347	-1.93939			1347	0.14082
	1346	-1.9405			1346	0.13936
	1345	-1.9417			1345	0.1382
	1344	-1.94287			1344	0.13705
	1343	-1.94417			1343	0.136
	1342	-1.94529			1342	0.13494
	1341	-1.94643			1341	0.13434
	1340	-1.94738			1340	0.13324
	1339	-1.94846			1339	0.13223
	1338	-1.94958			1338	0.13134
	1337	-1.95048			1337	0.13065
	1336	-1.95131			1336	0.12981
	1335	-1.95221			1335	0.1292
	1334	-1.95295			1334	0.12838
	1333	-1.95371			1333	0.12773
	1332	-1.95426			1332	0.12733
	1331	-1.95503			1331	0.12673
	1330	-1.9558			1330	0.12598
	1329	-1.95599			1329	0.12561
	1328	-1.95665			1328	0.12493
	1327	-1.95708			1327	0.12444
	1326	-1.95761			1326	0.12396
	1325	-1.95799			1325	0.12361
	1324	-1.95848			1324	0.1233
	1323	-1.95867			1323	0.12293
	1322	-1.95891			1322	0.12262
	1321	-1.95928			1321	0.12226
	1320	-1.95955			1320	0.12199
	1319	-1.95994			1319	0.12181
	1318	-1.9602			1318	0.12141
	1317	-1.96044			1317	0.12116
	1316	-1.96082			1316	0.12087
	1315	-1.96107			1315	0.12068
	1314	-1.96132			1314	0.12051
	1313	-1.9615			1313	0.12013
	1312	-1.96162			1312	0.12002
	1311	-1.96194			1311	0.11988
	1310	-1.96209			1310	0.11955
	1309	-1.96237			1309	0.11935
	1308	-1.96236			1308	0.11921
	1307	-1.96258			1307	0.11913
	1306	-1.96276			1306	0.11881
	1305	-1.96303			1305	0.11863
	1304	-1.96302			1304	0.11856
	1303	-1.96313			1303	0.11842
	1302	-1.96315			1302	0.11827
	1301	-1.96317			1301	0.11811
	1300	-1.96319			1300	0.11786
	1299	-1.96326			1299	0.11779
	1298	-1.96325			1298	0.11768
	1297	-1.96288			1297	0.11744
	1296	-1.96307			1296	0.11741
	1295	-1.96308			1295	0.11706
	1294	-1.96296			1294	0.11711
	1293	-1.96275			1293	0.11693
	1292	-1.96265			1292	0.11706
	1291	-1.96249			1291	0.11675
	1290	-1.96235			1290	0.11666
	1289	-1.962			1289	0.11654
	1288	-1.96192			1288	0.11637
	1287	-1.96178			1287	0.11622
	1286	-1.96163			1286	0.11612
	1285	-1.96124			1285	0.11594
	1284	-1.96096			1284	0.11593
	1283	-1.96088			1283	0.11595
	1282	-1.96073			1282	0.11584
	1281	-1.96033			1281	0.11579
	1280	-1.96004			1280	0.11571
	1279	-1.95969			1279	0.11564
	1278	-1.95938			1278	0.1154
	1277	-1.95927			1277	0.11557
	1276	-1.95897			1276	0.11553
	1275	-1.95864			1275	0.11537
	1274	-1.95836			1274	0.11539
	1273	-1.95799			1273	0.11542
	1272	-1.95768			1272	0.11537
	1271	-1.95744			1271	0.11536
	1270	-1.9571			1270	0.11531
	1269	-1.95684			1269	0.11537
	1268	-1.95667			1268	0.11545
	1267	-1.95645			1267	0.11527
	1266	-1.95609			1266	0.11548
	1265	-1.95581			1265	0.1154
	1264	-1.95553			1264	0.11544
	1263	-1.95531			1263	0.11555
	1262	-1.95506			1262	0.11575
	1261	-1.95486			1261	0.11564
	1260	-1.95462			1260	0.11575
	1259	-1.95446			1259	0.11582
	1258	-1.95433			1258	0.11591
	1257	-1.95401			1257	0.116
	1256	-1.95382			1256	0.116
	1255	-1.95363			1255	0.11615
	1254	-1.95347			1254	0.11612
	1253	-1.95334			1253	0.1163
	1252	-1.95312			1252	0.11657
	1251	-1.95288			1251	0.11674
	1250	-1.9527			1250	0.11683
	1249	-1.95245			1249	0.11679
	1248	-1.9523			1248	0.11709
	1247	-1.952			1247	0.11729
	1246	-1.95191			1246	0.11731
	1245	-1.95179			1245	0.11757
	1244	-1.95144			1244	0.11774
	1243	-1.95119			1243	0.11799
	1242	-1.95092			1242	0.11825
	1241	-1.95069			1241	0.11846
	1240	-1.95041			1240	0.11859
	1239	-1.95017			1239	0.11869
	1238	-1.94971			1238	0.11895
	1237	-1.9495			1237	0.11931
	1236	-1.94921			1236	0.11945
	1235	-1.94897			1235	0.11965
	1234	-1.9486			1234	0.11995
	1233	-1.94828			1233	0.12014
	1232	-1.94804			1232	0.12035
	1231	-1.94748			1231	0.12051
	1230	-1.94712			1230	0.12085
	1229	-1.94691			1229	0.12107
	1228	-1.94629			1228	0.1214
	1227	-1.94601			1227	0.12162
	1226	-1.94549			1226	0.12192
	1225	-1.94516			1225	0.12208
	1224	-1.94474			1224	0.12236
	1223	-1.94422			1223	0.12261
	1222	-1.94385			1222	0.12298
	1221	-1.94331			1221	0.12314
	1220	-1.94293			1220	0.12365
	1219	-1.94247			1219	0.12371
	1218	-1.94193			1218	0.12402
	1217	-1.94161			1217	0.12428
	1216	-1.941			1216	0.12458
	1215	-1.94041			1215	0.12487
	1214	-1.94008			1214	0.12527
	1213	-1.93947			1213	0.12564
	1212	-1.93893			1212	0.12578
	1211	-1.93852			1211	0.12619
	1210	-1.93795			1210	0.12654
	1209	-1.93729			1209	0.12691
	1208	-1.93683			1208	0.12739
	1207	-1.93626			1207	0.12754
	1206	-1.93567			1206	0.12808
	1205	-1.93512			1205	0.12833
	1204	-1.9345			1204	0.12879
	1203	-1.93394			1203	0.12908
	1202	-1.93348			1202	0.12958
	1201	-1.93285			1201	0.12998
	1200	-1.93224			1200	0.13051
	1199	-1.93146			1199	0.13065
	1198	-1.93085			1198	0.13092
	1197	-1.93042			1197	0.13143
	1196	-1.92963			1196	0.13174
	1195	-1.92936			1195	0.13219
	1194	-1.92897			1194	0.13266
	1193	-1.92849			1193	0.13319
	1192	-1.9283			1192	0.13349
	1191	-1.92807			1191	0.13391
	1190	-1.92784			1190	0.1343
	1189	-1.92773			1189	0.13468
	1188	-1.92757			1188	0.13511
	1187	-1.92767			1187	0.1354
	1186	-1.9279			1186	0.13561
	1185	-1.92802			1185	0.13605
	1184	-1.9283			1184	0.13612
	1183	-1.92872			1183	0.13657
	1182	-1.92904			1182	0.13681
	1181	-1.92954			1181	0.13688
	1180	-1.93036			1180	0.13726
	1179	-1.93069			1179	0.13725
	1178	-1.93152			1178	0.13743
	1177	-1.93231			1177	0.13738
	1176	-1.93307			1176	0.1373
	1175	-1.934			1175	0.1374
	1174	-1.93494			1174	0.13727
	1173	-1.9361			1173	0.1372
	1172	-1.93699			1172	0.13701
	1171	-1.93806			1171	0.13699
	1170	-1.939			1170	0.1368
	1169	-1.94014			1169	0.13643
	1168	-1.94125			1168	0.13601
	1167	-1.9423			1167	0.13591
	1166	-1.94352			1166	0.13552
	1165	-1.9445			1165	0.13513
	1164	-1.94551			1164	0.13476
	1163	-1.94638			1163	0.13432
	1162	-1.94748			1162	0.13387
	1161	-1.94844			1161	0.13333
	1160	-1.94937			1160	0.13293
	1159	-1.95035			1159	0.1323
	1158	-1.95101			1158	0.13198
	1157	-1.95185			1157	0.13119
	1156	-1.95246			1156	0.131
	1155	-1.95317			1155	0.13046
	1154	-1.95375			1154	0.12985
	1153	-1.95433			1153	0.12959
	1152	-1.95496			1152	0.12906
	1151	-1.95511			1151	0.12856
	1150	-1.95563			1150	0.12813
	1149	-1.956			1149	0.12798
	1148	-1.95592			1148	0.12755
	1147	-1.95598			1147	0.12734
	1146	-1.9561			1146	0.12715
	1145	-1.95595			1145	0.12669
	1144	-1.95568			1144	0.12673
	1143	-1.95537			1143	0.12649
	1142	-1.95519			1142	0.12632
	1141	-1.95464			1141	0.12622
	1140	-1.95401			1140	0.12614
	1139	-1.9535			1139	0.12612
	1138	-1.95295			1138	0.12602
	1137	-1.95232			1137	0.12578
	1136	-1.95144			1136	0.12583
	1135	-1.95074			1135	0.12559
	1134	-1.94991			1134	0.12554
	1133	-1.94919			1133	0.12538
	1132	-1.94861			1132	0.12533
	1131	-1.94776			1131	0.12501
	1130	-1.94743			1130	0.12465
	1129	-1.94683			1129	0.12445
	1128	-1.94627			1128	0.12408
	1127	-1.94609			1127	0.12362
	1126	-1.94579			1126	0.12305
	1125	-1.94596			1125	0.12259
	1124	-1.94588			1124	0.12219
	1123	-1.94621			1123	0.12154
	1122	-1.94661			1122	0.12094
	1121	-1.94729			1121	0.12049
	1120	-1.94802			1120	0.11985
	1119	-1.94877			1119	0.1191
	1118	-1.94989			1118	0.11859
	1117	-1.95099			1117	0.11797
	1116	-1.95202			1116	0.11732
	1115	-1.95329			1115	0.11668
	1114	-1.95484			1114	0.11605
	1113	-1.95592			1113	0.11557
	1112	-1.95749			1112	0.115
	1111	-1.95888			1111	0.11447
	1110	-1.96043			1110	0.11377
	1109	-1.96185			1109	0.11344
	1108	-1.96326			1108	0.11292
	1107	-1.96467			1107	0.11246
	1106	-1.96595			1106	0.11216
	1105	-1.96737			1105	0.11194
	1104	-1.96845			1104	0.11143
	1103	-1.96947			1103	0.11117
	1102	-1.97073			1102	0.11117
	1101	-1.97161			1101	0.11068
	1100	-1.97249			1100	0.11068
	1099	-1.9731			1099	0.11029
	1098	-1.97377			1098	0.11013
	1097	-1.97444			1097	0.10994
	1096	-1.97503			1096	0.10995
	1095	-1.97531			1095	0.10989
	1094	-1.97579			1094	0.10971
	1093	-1.97613			1093	0.10976
	1092	-1.97648			1092	0.1096
	1091	-1.97672			1091	0.10953
	1090	-1.97672			1090	0.10956
	1089	-1.97694			1089	0.10949
	1088	-1.97711			1088	0.10947
	1087	-1.97706			1087	0.1095
	1086	-1.97725			1086	0.10922
	1085	-1.9772			1085	0.10929
	1084	-1.97715			1084	0.10938
	1083	-1.97728			1083	0.10935
	1082	-1.9771			1082	0.10917
	1081	-1.97728			1081	0.10918
	1080	-1.97727			1080	0.1093
	1079	-1.9771			1079	0.10932
	1078	-1.97714			1078	0.10915
	1077	-1.97693			1077	0.10931
	1076	-1.97695			1076	0.10928
	1075	-1.97686			1075	0.10941
	1074	-1.97675			1074	0.10948
	1073	-1.97664			1073	0.10937
	1072	-1.97651			1072	0.10942
	1071	-1.97664			1071	0.10939
	1070	-1.97631			1070	0.10963
	1069	-1.97615			1069	0.10946
	1068	-1.97607			1068	0.10936
	1067	-1.9759			1067	0.10966
	1066	-1.97594			1066	0.1095
	1065	-1.97582			1065	0.10954
	1064	-1.97549			1064	0.10962
	1063	-1.97552			1063	0.10964
	1062	-1.97532			1062	0.10966
	1061	-1.97529			1061	0.10977
	1060	-1.97512			1060	0.10963
	1059	-1.97491			1059	0.10983
	1058	-1.97474			1058	0.10979
	1057	-1.97453			1057	0.10975
	1056	-1.97441			1056	0.10983
	1055	-1.97422			1055	0.10998
	1054	-1.97415			1054	0.10994
	1053	-1.97389			1053	0.11008
	1052	-1.9738			1052	0.11008
	1051	-1.97354			1051	0.11014
	1050	-1.97345			1050	0.11018
	1049	-1.97315			1049	0.11027
	1048	-1.97289			1048	0.11022
	1047	-1.97289			1047	0.11033
	1046	-1.97256			1046	0.11028
	1045	-1.97237			1045	0.11041
	1044	-1.97201			1044	0.11061
	1043	-1.97191			1043	0.11047
	1042	-1.9717			1042	0.11045
	1041	-1.97125			1041	0.11056
	1040	-1.97102			1040	0.11053
	1039	-1.97075			1039	0.11055
	1038	-1.97047			1038	0.11067
	1037	-1.97014			1037	0.11055
	1036	-1.96988			1036	0.11085
	1035	-1.96949			1035	0.11056
	1034	-1.96906			1034	0.11074
	1033	-1.9689			1033	0.11091
	1032	-1.96854			1032	0.11087
	1031	-1.96832			1031	0.1108
	1030	-1.96788			1030	0.11103
	1029	-1.96743			1029	0.11085
	1028	-1.96718			1028	0.1108
	1027	-1.96676			1027	0.11107
	1026	-1.96645			1026	0.11117
	1025	-1.96612			1025	0.11107
	1024	-1.9658			1024	0.11126
	1023	-1.96543			1023	0.11122
	1022	-1.96518			1022	0.11155
	1021	-1.96471			1021	0.11133
	1020	-1.9643			1020	0.11138
	1019	-1.9644			1019	0.11146
	1018	-1.96404			1018	0.11135
	1017	-1.9637			1017	0.11166
	1016	-1.96352			1016	0.11173
	1015	-1.96339			1015	0.11165
	1014	-1.96296			1014	0.11183
	1013	-1.96302			1013	0.11173
	1012	-1.96273			1012	0.1122
	1011	-1.96248			1011	0.11182
	1010	-1.96253			1010	0.1119
	1009	-1.96225			1009	0.11189
	1008	-1.96241			1008	0.11204
	1007	-1.96241			1007	0.11209
	1006	-1.96248			1006	0.11226
	1005	-1.96249			1005	0.11228
	1004	-1.96237			1004	0.11251
	1003	-1.96255			1003	0.11257
	1002	-1.96269			1002	0.11235
	1001	-1.96285			1001	0.11251
	1000	-1.96335			1000	0.11262
	999	-1.96337			999	0.1126
	998	-1.96379			998	0.11272
	997	-1.9643			997	0.11255
	996	-1.96461			996	0.11263
	995	-1.965			995	0.11287
	994	-1.96534			994	0.11283
	993	-1.96615			993	0.1129
	992	-1.9665			992	0.11269
	991	-1.96701			991	0.11293
	990	-1.96759			990	0.11298
	989	-1.96805			989	0.11292
	988	-1.96896			988	0.11317
	987	-1.9695			987	0.11314
	986	-1.97009			986	0.11329
	985	-1.9708			985	0.11296
	984	-1.97125			984	0.11306
	983	-1.9722			983	0.11317
	982	-1.97287			982	0.113
	981	-1.97347			981	0.11315
	980	-1.9742			980	0.11305
	979	-1.97486			979	0.11308
	978	-1.97542			978	0.11322
	977	-1.97615			977	0.11309
	976	-1.97705			976	0.11298
	975	-1.97741			975	0.11314
	974	-1.97783			974	0.11288
	973	-1.97846			973	0.11338
	972	-1.97934			972	0.11282
	971	-1.97949			971	0.11311
	970	-1.98008			970	0.11274
	969	-1.98046			969	0.11283
	968	-1.98078			968	0.11293
	967	-1.98103			967	0.11313
	966	-1.98148			966	0.11277
	965	-1.98171			965	0.11273
	964	-1.98205			964	0.11276
	963	-1.98248			963	0.11241
	962	-1.98252			962	0.11283
	961	-1.98277			961	0.11301
	960	-1.98309			960	0.1128
	959	-1.98297			959	0.1127
	958	-1.98292			958	0.11278
	957	-1.98327			957	0.1131
	956	-1.98343			956	0.11268
	955	-1.98321			955	0.11246
	954	-1.98321			954	0.11259
	953	-1.98366			953	0.1129
	952	-1.98345			952	0.11268
	951	-1.98357			951	0.11254
	950	-1.98342			950	0.11299
	949	-1.98353			949	0.11255
	948	-1.98363			948	0.11223
	947	-1.98356			947	0.11263
	946	-1.98371			946	0.11276
	945	-1.98351			945	0.11242
	944	-1.98353			944	0.11226
	943	-1.98299			943	0.11238
	942	-1.98293			942	0.11226
	941	-1.98312			941	0.11232
	940	-1.98282			940	0.11251
	939	-1.98306			939	0.11233
	938	-1.98334			938	0.11203
	937	-1.9826			937	0.11175
	936	-1.9821			936	0.11192
	935	-1.9824			935	0.11195
	934	-1.98208			934	0.1116
	933	-1.98205			933	0.11244
	932	-1.98226			932	0.1117
	931	-1.98198			931	0.11192
	930	-1.98192			930	0.11166
	929	-1.98173			929	0.11147
	928	-1.98088			928	0.11162
	927	-1.98059			927	0.11114
	926	-1.98084			926	0.11133
	925	-1.98056			925	0.11147
	924	-1.98055			924	0.11105
	923	-1.98005			923	0.11201
	922	-1.97942			922	0.11142
	921	-1.97956			921	0.11127
	920	-1.97909			920	0.11149
	919	-1.97947			919	0.11041
	918	-1.97904			918	0.11125
	917	-1.97868			917	0.11143
	916	-1.97819			916	0.11159
	915	-1.97827			915	0.1111
	914	-1.97793			914	0.11179
	913	-1.97799			913	0.11144
	912	-1.97779			912	0.11182
	911	-1.97771			911	0.11232
	910	-1.97749			910	0.11104
	909	-1.97711			909	0.1106
	908	-1.97731			908	0.11109
	907	-1.97788			907	0.11135
	906	-1.97732			906	0.11062
	905	-1.97727			905	0.11143
	904	-1.97776			904	0.111
	903	-1.97748			903	0.11198
	902	-1.97765			902	0.11177
	901	-1.97758			901	0.1111
	900	-1.97845			900	0.11212
	899	-1.97809			899	0.11228
	898	-1.97806			898	0.11138
	897	-1.9792			897	0.11158
	896	-1.97973			896	0.11196
	895	-1.98035			895	0.11149
	894	-1.97938			894	0.11196
	893	-1.98116			893	0.11155
	892	-1.98061			892	0.11042
	891	-1.9813			891	0.11209
	890	-1.98178			890	0.11166
	889	-1.98175			889	0.11094
	888	-1.98194			888	0.11144
	887	-1.98274			887	0.11099
	886	-1.98285			886	0.11077
	885	-1.98362			885	0.11003
	884	-1.98317			884	0.1108
	883	-1.98384			883	0.11034
	882	-1.98283			882	0.11083
	881	-1.98409			881	0.11129
	880	-1.98422			880	0.11067
	879	-1.98373			879	0.11073
	878	-1.98645			878	0.11096
	877	-1.98515			877	0.11045
	876	-1.98315			876	0.11123
	875	-1.98546			875	0.11001
	874	-1.98431			874	0.11093
	873	-1.98471			873	0.10922
	872	-1.9838			872	0.11226
	871	-1.98421			871	0.11088
	870	-1.98655			870	0.10862
	869	-1.98359			869	0.11167
	868	-1.98425			868	0.1105
	867	-1.98441			867	0.11102
	866	-1.9843			866	0.1102
	865	-1.98511			865	0.11066
	864	-1.98504			864	0.11248
	863	-1.98223			863	0.11035
	862	-1.98341			862	0.11076
	861	-1.98295			861	0.11245
	860	-1.98418			860	0.11084
	859	-1.98153			859	0.11144
	858	-1.98353			858	0.11078
	857	-1.98372			857	0.11201
	856	-1.98227			856	0.11185
	855	-1.98445			855	0.11204
	854	-1.98086			854	0.11117
	853	-1.98184			853	0.111
	852	-1.9853			852	0.11077
	851	-1.98393			851	0.11075
	850	-1.98344			850	0.11064
	849	-1.98507			849	0.11218
	848	-1.98646			848	0.1103
	847	-1.9825			847	0.11189
	846	-1.98228			846	0.11032
	845	-1.98563			845	0.10955
	844	-1.98555			844	0.10891
	843	-1.98372			843	0.10626
	842	-1.98618			842	0.11052
	841	-1.98748			841	0.11098
	840	-1.98928			840	0.11263
	839	-1.98348			839	0.11221
	838	-1.98843			838	0.10632
	837	-1.98436			837	0.11135
	836	-1.98758			836	0.11303
	835	-1.98736			835	0.10692
	834	-1.98626			834	0.1111
	833	-1.98699			833	0.10761
	832	-1.98692			832	0.11153
	831	-1.9885			831	0.11062
	830	-1.98626			830	0.11311
	829	-1.98697			829	0.1124
	828	-1.98749			828	0.10762
	827	-1.98878			827	0.10797
	826	-1.98652			826	0.10824
	825	-1.98767			825	0.11089
	824	-1.98639			824	0.11252
	823	-1.98501			823	0.11075
	822	-1.98809			822	0.11091
	821	-1.98978			821	0.11497
	820	-1.98843			820	0.10925
	819	-1.99047			819	0.11292
	818	-1.9839			818	0.11009
	817	-1.98379			817	0.1089
	816	-1.98313			816	0.11448
	815	-1.98542			815	0.10952
	814	-1.98503			814	0.10968
	813	-1.98798			813	0.10717
	812	-1.98557			812	0.10735
	811	-1.98458			811	0.11367
	810	-1.98678			810	0.11446
	809	-1.9891			809	0.11037
	808	-1.98406			808	0.11076
	807	-1.98214			807	0.10976
	806	-1.98821			806	0.113
	805	-1.98712			805	0.11193
	804	-1.98748			804	0.10927
	803	-1.99123			803	0.10556
	802	-1.98484			802	0.10612
	801	-1.98344			801	0.11122
	800	-1.98559			800	0.11161
	799	-1.98843			799	0.11085
	798	-1.98775			798	0.11115
	797	-1.98769			797	0.11079
	796	-1.98774			796	0.11182
	795	-1.98835			795	0.11152
	794	-1.98791			794	0.11186
	793	-1.98839			793	0.11152
	792	-1.98771			792	0.11112
	791	-1.98759			791	0.11205
	790	-1.98742			790	0.11151
	789	-1.98803			789	0.1112
	788	-1.98774			788	0.11128
	787	-1.98741			787	0.11101
	786	-1.98805			786	0.11114
	785	-1.98748			785	0.11168
	784	-1.9873			784	0.11172
	783	-1.98787			783	0.11178
	782	-1.98712			782	0.11134
	781	-1.98745			781	0.11197
	780	-1.98716			780	0.11195
	779	-1.9875			779	0.11119
	778	-1.98705			778	0.11187
	777	-1.98759			777	0.11111
	776	-1.98719			776	0.11153
	775	-1.98694			775	0.11166
	774	-1.98751			774	0.11223
	773	-1.98726			773	0.11206
	772	-1.98776			772	0.11223
	771	-1.98778			771	0.11154
	770	-1.98733			770	0.11171
	769	-1.98689			769	0.11178
	768	-1.98743			768	0.11151
	767	-1.98771			767	0.1122
	766	-1.98755			766	0.11194
	765	-1.98763			765	0.1117
	764	-1.98746			764	0.11197
	763	-1.98791			763	0.11132
	762	-1.98759			762	0.11189
	761	-1.98764			761	0.11176
	760	-1.98849			760	0.11167
	759	-1.98824			759	0.11192
	758	-1.98841			758	0.11187
	757	-1.9888			757	0.11205
	756	-1.9882			756	0.11198
	755	-1.98884			755	0.11187
	754	-1.98824			754	0.11249
	753	-1.9888			753	0.1121
	752	-1.98849			752	0.11191
	751	-1.98816			751	0.11197
	750	-1.98849			750	0.11207
	749	-1.98836			749	0.11214
	748	-1.98868			748	0.1117
	747	-1.9886			747	0.11211
	746	-1.98862			746	0.1121
	745	-1.98863			745	0.11226
	744	-1.98804			744	0.11254
	743	-1.98907			743	0.11203
	742	-1.98871			742	0.11239
	741	-1.98829			741	0.11208
	740	-1.98828			740	0.11251
	739	-1.98872			739	0.11175
	738	-1.98843			738	0.11259
	737	-1.98846			737	0.11199
	736	-1.98881			736	0.11242
	735	-1.98895			735	0.11214
	734	-1.98911			734	0.113
	733	-1.98889			733	0.11241
	732	-1.98902			732	0.11211
	731	-1.98894			731	0.11243
	730	-1.98956			730	0.11285
	729	-1.98933			729	0.11214
	728	-1.9894			728	0.11222
	727	-1.98915			727	0.11185
	726	-1.98946			726	0.11255
	725	-1.98948			725	0.11237
	724	-1.98951			724	0.1124
	723	-1.9894			723	0.11202
	722	-1.98952			722	0.11247
	721	-1.98965			721	0.11223
	720	-1.98968			720	0.11235
	719	-1.98953			719	0.11223
	718	-1.98966			718	0.11193
	717	-1.9892			717	0.11239
	716	-1.98959			716	0.11214
	715	-1.98963			715	0.11237
	714	-1.98952			714	0.11244
	713	-1.98966			713	0.11225
	712	-1.98934			712	0.11218
	711	-1.98946			711	0.11238
	710	-1.98964			710	0.11207
	709	-1.98933			709	0.11213
	708	-1.98939			708	0.11237
	707	-1.98922			707	0.11239
	706	-1.98908			706	0.11246
	705	-1.98881			705	0.1125
	704	-1.98913			704	0.11246
	703	-1.98878			703	0.11268
	702	-1.98904			702	0.11243
	701	-1.98875			701	0.11238
	700	-1.98897			700	0.11255
	699	-1.98911			699	0.1128
	698	-1.98909			698	0.1125
	697	-1.98878			697	0.11282
	696	-1.98921			696	0.11254
	695	-1.98902			695	0.11267
	694	-1.98941			694	0.11255
	693	-1.98894			693	0.11214
	692	-1.98914			692	0.11266
	691	-1.98909			691	0.11245
	690	-1.98918			690	0.11218
	689	-1.98958			689	0.11234
	688	-1.98978			688	0.11275
	687	-1.98916			687	0.11225
	686	-1.98925			686	0.11255
	685	-1.9894			685	0.11273
	684	-1.98942			684	0.11266
	683	-1.9895			683	0.11256
	682	-1.98944			682	0.11251
	681	-1.98954			681	0.11289
	680	-1.98952			680	0.11266
	679	-1.98909			679	0.11262
	678	-1.98942			678	0.11278
	677	-1.98952			677	0.11267
	676	-1.98945			676	0.11282
	675	-1.98927			675	0.11262
	674	-1.98962			674	0.11285
	673	-1.98932			673	0.11309
	672	-1.98912			672	0.11312
	671	-1.98935			671	0.11287
	670	-1.98944			670	0.11282
	669	-1.98936			669	0.11283
	668	-1.98944			668	0.11284
	667	-1.98946			667	0.11315
	666	-1.98917			666	0.11296
	665	-1.98921			665	0.11292
	664	-1.98914			664	0.11302
	663	-1.9891			663	0.11305
	662	-1.98931			662	0.11305
	661	-1.98939			661	0.11286
	660	-1.98915			660	0.11309
	659	-1.9893			659	0.11289
	658	-1.98925			658	0.11307
	657	-1.98918			657	0.11312
	656	-1.98905			656	0.11304
	655	-1.98923			655	0.11293
	654	-1.98912			654	0.11295
	653	-1.98898			653	0.11301
	652	-1.98908			652	0.11289
	651	-1.98917			651	0.11305
	650	-1.98902			650	0.11287
	649	-1.98891			649	0.11296
	648	-1.98893			648	0.11325
	647	-1.98898			647	0.11322
	646	-1.98915			646	0.11301
	645	-1.9891			645	0.11305
	644	-1.98892			644	0.11337
	643	-1.989			643	0.11315
	642	-1.98875			642	0.11324
	641	-1.98898			641	0.11324
	640	-1.98893			640	0.11325
	639	-1.98887			639	0.11312
	638	-1.98884			638	0.1132
	637	-1.98886			637	0.11347
	636	-1.98866			636	0.11356
	635	-1.98876			635	0.11328
	634	-1.98877			634	0.11333
	633	-1.98868			633	0.1133
	632	-1.98873			632	0.11366
	631	-1.98851			631	0.11326
	630	-1.98876			630	0.1135
	629	-1.98863			629	0.11341
	628	-1.98839			628	0.11372
	627	-1.98857			627	0.11362
	626	-1.98855			626	0.11356
	625	-1.98849			625	0.1135
	624	-1.98862			624	0.11347
	623	-1.98848			623	0.1135
	622	-1.98846			622	0.11389
	621	-1.9887			621	0.11372
	620	-1.98852			620	0.11354
	619	-1.98824			619	0.11361
	618	-1.9884			618	0.11349
	617	-1.98842			617	0.11373
	616	-1.98842			616	0.11369
	615	-1.98843			615	0.11375
	614	-1.9885			614	0.11376
	613	-1.98843			613	0.114
	612	-1.98824			612	0.11372
	611	-1.9883			611	0.11384
	610	-1.98837			610	0.11401
	609	-1.98834			609	0.11394
	608	-1.98841			608	0.11393
	607	-1.98828			607	0.11388
	606	-1.98832			606	0.1139
	605	-1.98822			605	0.11399
	604	-1.98823			604	0.11382
	603	-1.98827			603	0.11397
	602	-1.98827			602	0.11377
	601	-1.98814			601	0.11398
	600	-1.98818			600	0.11393
	599	-1.98806			599	0.11384
	598	-1.98793			598	0.11418
	597	-1.9882			597	0.11365
	596	-1.98804			596	0.11421
	595	-1.98813			595	0.11387
	594	-1.98808			594	0.11401
	593	-1.98802			593	0.11401
	592	-1.98817			592	0.11432
	591	-1.98812			591	0.11405
	590	-1.98821			590	0.11424
	589	-1.98824			589	0.11398
	588	-1.98807			588	0.11402
	587	-1.98818			587	0.11421
	586	-1.98796			586	0.11404
	585	-1.9883			585	0.11415
	584	-1.98822			584	0.11401
	583	-1.98812			583	0.11451
	582	-1.98817			582	0.1143
	581	-1.98801			581	0.11417
	580	-1.9883			580	0.11431
	579	-1.9883			579	0.1143
	578	-1.98838			578	0.11442
	577	-1.98806			577	0.11428
	576	-1.98816			576	0.11456
	575	-1.98813			575	0.11441
	574	-1.9881			574	0.11415
	573	-1.98817			573	0.11456
	572	-1.98831			572	0.11457
	571	-1.98828			571	0.11436
	570	-1.98851			570	0.11442
	569	-1.98802			569	0.11436
	568	-1.98843			568	0.11463
	567	-1.98805			567	0.11454
	566	-1.9883			566	0.11444
	565	-1.98821			565	0.11466
	564	-1.98826			564	0.11473
	563	-1.98836			563	0.11461
	562	-1.98834			562	0.11459
	561	-1.98812			561	0.11483
	560	-1.98815			560	0.11454
	559	-1.98827			559	0.11444
	558	-1.98816			558	0.11472
	557	-1.98839			557	0.11445
	556	-1.98821			556	0.11456
	555	-1.98836			555	0.11472
	554	-1.9881			554	0.11495
	553	-1.98826			553	0.11471
	552	-1.98842			552	0.11482
	551	-1.9883			551	0.115
	550	-1.98824			550	0.11476
	549	-1.98835			549	0.11463
	548	-1.98828			548	0.11474
	547	-1.98853			547	0.11489
	546	-1.98841			546	0.11477
	545	-1.98835			545	0.11502
	544	-1.9882			544	0.1148
	543	-1.98851			543	0.11492
	542	-1.98834			542	0.1148
	541	-1.98852			541	0.11499
	540	-1.98837			540	0.11493
	539	-1.98867			539	0.11487
	538	-1.98856			538	0.11488
	537	-1.98829			537	0.11522
	536	-1.98832			536	0.11481
	535	-1.98834			535	0.11503
	534	-1.98872			534	0.11475
	533	-1.98849			533	0.11488
	532	-1.98834			532	0.11521
	531	-1.98846			531	0.11531
	530	-1.98863			530	0.11491
	529	-1.98848			529	0.11513
	528	-1.98847			528	0.11504
	527	-1.98841			527	0.11517
	526	-1.98825			526	0.1152
	525	-1.98841			525	0.11529
	524	-1.98842			524	0.11528
	523	-1.98834			523	0.11539
	522	-1.98853			522	0.1153
	521	-1.98858			521	0.1151
	520	-1.98857			520	0.1153
	519	-1.98837			519	0.11502
	518	-1.98842			518	0.11557
	517	-1.98847			517	0.11506
	516	-1.98877			516	0.11498
	515	-1.98837			515	0.11524
	514	-1.98841			514	0.11517
	513	-1.98864			513	0.11521
	512	-1.98831			512	0.11533
	511	-1.98876			511	0.11534
	510	-1.98866			510	0.11526
	509	-1.9884			509	0.11558
	508	-1.98858			508	0.11547
	507	-1.98852			507	0.11533
	506	-1.98848			506	0.11552
	505	-1.98881			505	0.11548
	504	-1.98856			504	0.11567
[truncated: 305 more rows]

## Sheet: Figure 3b
	Temperature	Heat Flow (Normalized)
	°C	W/g
	-80.14	-0.014
	-80.13	-0.014
	-80.13	-0.014
	-80.13	-0.014
	-80.13	-0.014
	-80.13	-0.014
	-80.13	-0.014
	-80.13	-0.014
	-80.13	-0.014
	-80.13	-0.014
	-80.13	-0.014
	-80.13	-0.014
	-80.13	-0.014
	-80.13	-0.014
	-80.13	-0.014
	-80.13	-0.014
	-80.13	-0.014
	-80.13	-0.014
	-80.13	-0.014
	-80.12	-0.014
	-80.12	-0.014
	-80.12	-0.014
	-80.12	-0.014
	-80.12	-0.014
	-80.12	-0.014
	-80.12	-0.014
	-80.12	-0.014
	-80.12	-0.014
	-80.12	-0.014
	-80.12	-0.014
	-80.11	-0.014
	-80.11	-0.014
	-80.11	-0.014
	-80.11	-0.014
	-80.11	-0.014
	-80.11	-0.014
	-80.1	-0.014
	-80.1	-0.014
	-80.1	-0.013
	-80.1	-0.013
	-80.09	-0.012
	-80.09	-0.011
	-80.09	-0.009
	-80.08	-0.007
	-80.08	-0.004
	-80.08	0
	-80.07	0.002
	-80.07	0.005
	-80.06	0.007
	-80.06	0.009
	-80.05	0.011
	-80.05	0.013
	-80.04	0.015
	-80.04	0.016
	-80.03	0.019
	-80.03	0.021
	-80.02	0.024
	-80.01	0.026
	-80.01	0.028
	-80	0.03
	-79.99	0.031
	-79.99	0.033
	-79.98	0.035
	-79.97	0.037
	-79.96	0.039
	-79.95	0.041
	-79.95	0.043
	-79.94	0.046
	-79.93	0.048
	-79.92	0.05
	-79.91	0.051
	-79.9	0.053
	-79.89	0.055
	-79.88	0.056
	-79.87	0.058
	-79.86	0.059
	-79.85	0.061
	-79.84	0.062
	-79.83	0.064
	-79.82	0.065
	-79.81	0.067
	-79.8	0.068
	-79.79	0.069
	-79.78	0.07
	-79.77	0.071
	-79.76	0.072
	-79.74	0.073
	-79.73	0.074
	-79.72	0.075
	-79.71	0.076
	-79.7	0.078
	-79.69	0.079
	-79.67	0.081
	-79.66	0.082
	-79.65	0.082
	-79.64	0.082
	-79.62	0.083
	-79.61	0.083
	-79.6	0.082
	-79.59	0.082
	-79.57	0.083
	-79.56	0.084
	-79.55	0.084
	-79.54	0.084
	-79.52	0.085
	-79.51	0.085
	-79.5	0.085
	-79.48	0.085
	-79.47	0.085
	-79.45	0.084
	-79.44	0.084
	-79.43	0.084
	-79.42	0.084
	-79.4	0.084
	-79.39	0.084
	-79.38	0.084
	-79.36	0.084
	-79.35	0.084
	-79.33	0.083
	-79.32	0.082
	-79.31	0.082
	-79.29	0.081
	-79.28	0.081
	-79.27	0.081
	-79.25	0.08
	-79.24	0.08
	-79.23	0.079
	-79.21	0.079
	-79.2	0.079
	-79.18	0.078
	-79.17	0.078
	-79.16	0.078
	-79.14	0.078
	-79.13	0.077
	-79.11	0.077
	-79.1	0.077
	-79.09	0.076
	-79.07	0.076
	-79.06	0.075
	-79.04	0.075
	-79.03	0.074
	-79.01	0.073
	-79	0.073
	-78.99	0.072
	-78.97	0.072
	-78.96	0.071
	-78.94	0.071
	-78.93	0.071
	-78.91	0.07
	-78.9	0.07
	-78.89	0.069
	-78.87	0.069
	-78.86	0.068
	-78.84	0.067
	-78.83	0.067
	-78.81	0.066
	-78.8	0.065
	-78.78	0.065
	-78.77	0.065
	-78.75	0.064
	-78.74	0.064
	-78.72	0.064
	-78.71	0.063
	-78.69	0.063
	-78.68	0.062
	-78.66	0.062
	-78.65	0.061
	-78.63	0.061
	-78.62	0.06
	-78.6	0.06
	-78.59	0.06
	-78.57	0.059
	-78.56	0.059
	-78.54	0.058
	-78.53	0.058
	-78.51	0.058
	-78.5	0.058
	-78.48	0.057
	-78.47	0.057
	-78.45	0.056
	-78.44	0.056
	-78.42	0.056
	-78.41	0.055
	-78.39	0.055
	-78.38	0.054
	-78.36	0.054
	-78.35	0.054
	-78.33	0.053
	-78.32	0.053
	-78.3	0.052
	-78.28	0.052
	-78.27	0.052
	-78.25	0.051
	-78.24	0.051
	-78.22	0.051
	-78.21	0.05
	-78.19	0.05
	-78.18	0.05
	-78.16	0.049
	-78.15	0.049
	-78.13	0.048
	-78.11	0.048
	-78.1	0.047
	-78.08	0.047
	-78.07	0.046
	-78.05	0.046
	-78.04	0.045
	-78.02	0.045
	-78	0.045
	-77.99	0.045
	-77.97	0.044
	-77.96	0.044
	-77.94	0.044
	-77.93	0.044
	-77.91	0.043
	-77.89	0.043
	-77.88	0.043
	-77.86	0.042
	-77.85	0.042
	-77.83	0.042
	-77.82	0.042
	-77.8	0.041
	-77.78	0.041
	-77.77	0.041
	-77.75	0.04
	-77.74	0.04
	-77.72	0.04
	-77.7	0.04
	-77.69	0.039
	-77.67	0.039
	-77.66	0.039
	-77.64	0.038
	-77.63	0.038
	-77.61	0.037
	-77.59	0.037
	-77.58	0.037
	-77.56	0.036
	-77.54	0.036
	-77.53	0.036
	-77.51	0.036
	-77.5	0.035
	-77.48	0.035
	-77.47	0.035
	-77.45	0.035
	-77.43	0.035
	-77.42	0.035
	-77.4	0.034
	-77.39	0.034
	-77.37	0.034
	-77.35	0.034
	-77.34	0.034
	-77.32	0.033
	-77.31	0.033
	-77.29	0.033
	-77.27	0.033
	-77.26	0.032
	-77.24	0.032
	-77.23	0.032
	-77.21	0.032
	-77.19	0.032
	-77.18	0.031
	-77.16	0.031
	-77.14	0.031
	-77.13	0.031
	-77.11	0.03
	-77.1	0.03
	-77.08	0.03
	-77.06	0.03
	-77.05	0.03
	-77.03	0.03
	-77.02	0.029
	-77	0.029
	-76.98	0.029
	-76.97	0.029
	-76.95	0.029
	-76.93	0.028
	-76.92	0.028
	-76.9	0.028
	-76.89	0.028
	-76.87	0.028
	-76.85	0.028
	-76.84	0.027
	-76.82	0.027
	-76.81	0.027
	-76.79	0.027
	-76.77	0.027
	-76.76	0.027
	-76.74	0.027
	-76.73	0.027
	-76.71	0.027
	-76.69	0.026
	-76.68	0.026
	-76.66	0.026
	-76.64	0.026
	-76.63	0.026
	-76.61	0.026
	-76.59	0.026
	-76.58	0.025
	-76.56	0.025
	-76.55	0.025
	-76.53	0.025
	-76.51	0.025
	-76.5	0.025
	-76.48	0.025
	-76.47	0.025
	-76.45	0.025
	-76.43	0.025
	-76.42	0.024
	-76.4	0.024
	-76.38	0.024
	-76.37	0.024
	-76.35	0.024
	-76.33	0.024
	-76.32	0.024
	-76.3	0.024
	-76.29	0.024
	-76.27	0.024
	-76.25	0.024
	-76.24	0.024
	-76.22	0.024
	-76.2	0.024
	-76.19	0.023
	-76.17	0.023
	-76.15	0.023
	-76.14	0.023
	-76.12	0.023
	-76.11	0.023
	-76.09	0.023
	-76.07	0.023
	-76.06	0.023
	-76.04	0.022
	-76.02	0.022
	-76.01	0.022
	-75.99	0.022
	-75.97	0.022
	-75.96	0.022
	-75.94	0.022
	-75.93	0.022
	-75.91	0.022
	-75.89	0.022
	-75.88	0.022
	-75.86	0.022
	-75.84	0.022
	-75.83	0.022
	-75.81	0.022
	-75.79	0.022
	-75.78	0.022
	-75.76	0.022
	-75.75	0.022
	-75.73	0.021
	-75.71	0.021
	-75.7	0.021
	-75.68	0.021
	-75.66	0.021
	-75.65	0.021
	-75.63	0.021
	-75.62	0.021
	-75.6	0.021
	-75.58	0.021
	-75.57	0.021
	-75.55	0.021
	-75.53	0.021
	-75.52	0.021
	-75.5	0.021
	-75.48	0.021
	-75.47	0.021
	-75.45	0.021
	-75.43	0.021
	-75.42	0.021
	-75.4	0.021
	-75.38	0.021
	-75.37	0.021
	-75.35	0.021
	-75.34	0.02
	-75.32	0.02
	-75.3	0.02
	-75.29	0.02
	-75.27	0.02
	-75.25	0.02
	-75.24	0.02
	-75.22	0.02
	-75.2	0.02
	-75.19	0.02
	-75.17	0.02
	-75.15	0.02
	-75.14	0.02
	-75.12	0.02
	-75.1	0.02
	-75.09	0.02
	-75.07	0.02
	-75.06	0.02
	-75.04	0.02
	-75.02	0.02
	-75.01	0.02
	-74.99	0.02
	-74.97	0.02
	-74.96	0.02
	-74.94	0.02
	-74.92	0.02
	-74.91	0.019
	-74.89	0.019
	-74.87	0.019
	-74.86	0.019
	-74.84	0.019
	-74.83	0.019
	-74.81	0.019
	-74.79	0.019
	-74.77	0.019
	-74.76	0.019
	-74.74	0.019
	-74.73	0.019
	-74.71	0.019
	-74.69	0.019
	-74.68	0.019
	-74.66	0.019
	-74.64	0.019
	-74.63	0.019
	-74.61	0.019
	-74.59	0.019
	-74.58	0.019
	-74.56	0.019
	-74.54	0.019
	-74.53	0.019
	-74.51	0.019
	-74.49	0.019
	-74.48	0.019
	-74.46	0.019
	-74.44	0.018
	-74.43	0.018
	-74.41	0.018
	-74.4	0.018
	-74.38	0.018
	-74.36	0.018
	-74.35	0.018
	-74.33	0.018
	-74.31	0.018
	-74.3	0.018
	-74.28	0.018
	-74.26	0.018
	-74.25	0.018
	-74.23	0.018
	-74.21	0.018
	-74.2	0.018
	-74.18	0.018
	-74.17	0.018
	-74.15	0.018
	-74.13	0.018
	-74.12	0.018
	-74.1	0.018
	-74.08	0.018
	-74.07	0.018
	-74.05	0.018
	-74.03	0.018
	-74.02	0.018
	-74	0.018
	-73.98	0.018
	-73.97	0.018
	-73.95	0.018
	-73.93	0.017
	-73.92	0.017
	-73.9	0.017
	-73.88	0.017
	-73.87	0.017
	-73.85	0.017
	-73.83	0.017
	-73.82	0.017
	-73.8	0.017
	-73.79	0.017
	-73.77	0.017
	-73.75	0.017
	-73.74	0.017
	-73.72	0.017
	-73.7	0.017
	-73.69	0.017
	-73.67	0.017
	-73.65	0.017
	-73.64	0.017
	-73.62	0.017
	-73.6	0.017
	-73.59	0.017
	-73.57	0.017
	-73.55	0.017
	-73.54	0.017
	-73.52	0.017
	-73.5	0.017
	-73.49	0.017
	-73.47	0.017
	-73.45	0.016
	-73.44	0.016
	-73.42	0.016
	-73.4	0.016
	-73.39	0.016
	-73.37	0.016
	-73.36	0.016
	-73.34	0.016
	-73.32	0.016
	-73.31	0.016
	-73.29	0.016
	-73.27	0.016
	-73.26	0.016
	-73.24	0.016
	-73.22	0.016
	-73.21	0.016
	-73.19	0.016
	-73.17	0.016
	-73.16	0.016
	-73.14	0.016
	-73.12	0.016
	-73.11	0.016
	-73.09	0.016
	-73.07	0.016
	-73.06	0.016
	-73.04	0.016
	-73.02	0.016
	-73.01	0.016
	-72.99	0.016
	-72.97	0.016
	-72.96	0.016
	-72.94	0.016
	-72.93	0.016
	-72.91	0.016
	-72.89	0.016
	-72.87	0.015
	-72.86	0.015
	-72.84	0.015
	-72.82	0.015
	-72.81	0.015
	-72.79	0.015
	-72.78	0.015
	-72.76	0.015
	-72.74	0.015
	-72.73	0.015
	-72.71	0.015
	-72.69	0.015
	-72.68	0.015
	-72.66	0.015
	-72.64	0.015
	-72.63	0.015
	-72.61	0.015
	-72.59	0.015
	-72.58	0.015
	-72.56	0.015
	-72.54	0.015
	-72.53	0.015
	-72.51	0.015
	-72.49	0.015
	-72.48	0.015
	-72.46	0.015
	-72.45	0.015
	-72.43	0.015
	-72.41	0.015
	-72.39	0.015
	-72.38	0.015
	-72.36	0.015
	-72.35	0.015
	-72.33	0.015
	-72.31	0.015
	-72.29	0.015
	-72.28	0.015
	-72.26	0.015
	-72.25	0.014
	-72.23	0.014
	-72.21	0.014
	-72.2	0.014
	-72.18	0.014
	-72.16	0.014
	-72.15	0.014
	-72.13	0.014
	-72.11	0.014
	-72.1	0.014
	-72.08	0.014
	-72.06	0.014
	-72.05	0.014
	-72.03	0.014
	-72.01	0.014
	-72	0.014
	-71.98	0.014
	-71.96	0.014
	-71.95	0.014
	-71.93	0.014
	-71.91	0.014
	-71.9	0.014
	-71.88	0.014
	-71.86	0.014
	-71.85	0.014
	-71.83	0.014
	-71.81	0.014
	-71.8	0.014
	-71.78	0.014
	-71.76	0.014
	-71.75	0.014
	-71.73	0.014
	-71.71	0.014
	-71.7	0.014
	-71.68	0.014
	-71.66	0.014
	-71.65	0.014
	-71.63	0.014
	-71.61	0.014
	-71.6	0.014
	-71.58	0.014
	-71.57	0.014
	-71.55	0.014
	-71.53	0.014
	-71.52	0.014
	-71.5	0.014
	-71.48	0.013
	-71.47	0.013
	-71.45	0.013
	-71.43	0.013
	-71.42	0.013
	-71.4	0.013
	-71.38	0.013
	-71.37	0.013
	-71.35	0.013
	-71.33	0.013
	-71.32	0.013
	-71.3	0.013
	-71.28	0.013
	-71.27	0.013
	-71.25	0.013
	-71.23	0.013
	-71.22	0.013
	-71.2	0.013
	-71.18	0.013
	-71.17	0.013
	-71.15	0.013
	-71.13	0.013
	-71.12	0.013
	-71.1	0.013
	-71.08	0.013
	-71.07	0.013
	-71.05	0.013
	-71.03	0.013
	-71.02	0.013
	-71	0.013
	-70.98	0.013
	-70.97	0.013
	-70.95	0.013
	-70.93	0.013
	-70.92	0.013
	-70.9	0.013
	-70.88	0.013
	-70.87	0.013
	-70.85	0.013
	-70.84	0.013
	-70.82	0.013
	-70.8	0.013
	-70.79	0.013
	-70.77	0.013
	-70.75	0.013
	-70.74	0.013
	-70.72	0.013
	-70.7	0.013
	-70.69	0.013
	-70.67	0.013
	-70.65	0.013
	-70.64	0.013
	-70.62	0.013
	-70.6	0.013
	-70.59	0.013
	-70.57	0.013
	-70.55	0.012
	-70.54	0.012
	-70.52	0.012
	-70.5	0.012
	-70.49	0.012
	-70.47	0.012
	-70.45	0.012
	-70.44	0.012
	-70.42	0.012
	-70.4	0.012
	-70.39	0.012
	-70.37	0.012
	-70.35	0.012
	-70.34	0.012
	-70.32	0.012
	-70.3	0.012
	-70.29	0.012
	-70.27	0.012
	-70.25	0.012
	-70.24	0.012
	-70.22	0.012
	-70.2	0.012
	-70.19	0.012
	-70.17	0.012
	-70.15	0.012
	-70.14	0.012
	-70.12	0.012
	-70.1	0.012
	-70.09	0.012
	-70.07	0.012
	-70.05	0.012
	-70.04	0.012
	-70.02	0.012
	-70	0.012
	-69.99	0.012
	-69.97	0.012
	-69.95	0.012
	-69.94	0.012
	-69.92	0.012
	-69.9	0.012
	-69.89	0.012
	-69.87	0.012
	-69.86	0.012
	-69.84	0.012
	-69.82	0.012
	-69.8	0.012
	-69.79	0.012
	-69.77	0.012
	-69.76	0.012
	-69.74	0.012
	-69.72	0.012
	-69.71	0.012
	-69.69	0.012
	-69.67	0.012
	-69.66	0.012
	-69.64	0.012
	-69.62	0.012
	-69.61	0.012
	-69.59	0.012
	-69.57	0.012
	-69.56	0.012
	-69.54	0.012
	-69.52	0.012
	-69.51	0.012
	-69.49	0.012
	-69.47	0.012
	-69.46	0.012
	-69.44	0.012
	-69.42	0.012
	-69.41	0.012
	-69.39	0.012
	-69.37	0.012
	-69.36	0.012
	-69.34	0.012
	-69.32	0.011
	-69.31	0.011
	-69.29	0.011
	-69.27	0.011
	-69.26	0.011
	-69.24	0.011
	-69.22	0.011
	-69.21	0.011
	-69.19	0.011
	-69.17	0.011
	-69.16	0.011
	-69.14	0.011
	-69.12	0.011
	-69.11	0.011
	-69.09	0.011
	-69.07	0.011
	-69.06	0.011
	-69.04	0.011
	-69.02	0.011
	-69.01	0.011
	-68.99	0.011
	-68.98	0.011
	-68.96	0.011
	-68.94	0.011
	-68.93	0.011
	-68.91	0.011
	-68.89	0.011
	-68.87	0.011
	-68.86	0.011
	-68.84	0.011
	-68.83	0.011
	-68.81	0.011
	-68.79	0.011
	-68.78	0.011
	-68.76	0.011
	-68.74	0.011
	-68.73	0.011
	-68.71	0.011
	-68.69	0.011
	-68.68	0.011
	-68.66	0.011
	-68.64	0.011
	-68.62	0.011
	-68.61	0.011
	-68.59	0.011
	-68.58	0.011
	-68.56	0.011
	-68.54	0.011
	-68.53	0.011
	-68.51	0.011
	-68.49	0.011
	-68.48	0.011
	-68.46	0.011
	-68.44	0.011
	-68.43	0.011
	-68.41	0.011
	-68.39	0.011
	-68.38	0.011
	-68.36	0.011
	-68.34	0.011
	-68.33	0.011
	-68.31	0.011
	-68.29	0.011
	-68.28	0.011
	-68.26	0.011
	-68.24	0.011
	-68.23	0.011
	-68.21	0.011
	-68.19	0.011
	-68.18	0.011
	-68.16	0.011
	-68.14	0.011
	-68.13	0.011
	-68.11	0.011
	-68.09	0.011
	-68.08	0.011
	-68.06	0.011
	-68.04	0.011
	-68.03	0.011
	-68.01	0.011
	-67.99	0.011
	-67.98	0.011
	-67.96	0.011
	-67.94	0.011
	-67.93	0.011
	-67.91	0.011
	-67.89	0.011
	-67.88	0.011
	-67.86	0.011
	-67.85	0.011
	-67.83	0.011
	-67.81	0.011
	-67.79	0.011
	-67.78	0.011
	-67.76	0.01
	-67.74	0.01
	-67.73	0.01
	-67.71	0.01
	-67.69	0.01
	-67.68	0.01
	-67.66	0.01
	-67.64	0.01
	-67.63	0.01
	-67.61	0.01
	-67.59	0.01
	-67.58	0.01
	-67.56	0.01
	-67.54	0.01
	-67.53	0.01
	-67.51	0.01
	-67.5	0.01
	-67.48	0.01
	-67.46	0.01
	-67.44	0.01
	-67.43	0.01
	-67.41	0.01
	-67.4	0.01
	-67.38	0.01
	-67.36	0.01
	-67.35	0.01
	-67.33	0.01
	-67.31	0.01
	-67.29	0.01
	-67.28	0.01
	-67.26	0.01
	-67.25	0.01
	-67.23	0.01
	-67.21	0.01
	-67.2	0.01
	-67.18	0.01
	-67.16	0.01
	-67.15	0.01
	-67.13	0.01
	-67.11	0.01
	-67.1	0.01
	-67.08	0.01
	-67.06	0.01
	-67.05	0.01
	-67.03	0.01
	-67.01	0.01
	-67	0.01
	-66.98	0.01
	-66.96	0.01
	-66.95	0.01
	-66.93	0.01
	-66.91	0.01
	-66.9	0.01
	-66.88	0.01
	-66.86	0.01
	-66.85	0.01
	-66.83	0.01
	-66.82	0.01
	-66.8	0.01
	-66.78	0.01
	-66.76	0.01
	-66.75	0.01
	-66.73	0.01
	-66.71	0.01
	-66.7	0.01
	-66.68	0.01
	-66.67	0.01
	-66.65	0.01
	-66.63	0.01
	-66.61	0.01
	-66.6	0.01
	-66.58	0.01
	-66.57	0.01
	-66.55	0.01
	-66.53	0.01
	-66.52	0.01
	-66.5	0.01
	-66.48	0.01
	-66.46	0.01
	-66.45	0.01
	-66.43	0.01
	-66.42	0.01
	-66.4	0.01
	-66.38	0.01
	-66.36	0.01
	-66.35	0.01
	-66.33	0.01
	-66.32	0.01
	-66.3	0.01
	-66.28	0.01
	-66.27	0.01
	-66.25	0.01
	-66.23	0.01
	-66.22	0.01
	-66.2	0.01
	-66.18	0.01
	-66.17	0.01
	-66.15	0.01
	-66.13	0.01
	-66.12	0.01
	-66.1	0.01
	-66.08	0.01
	-66.07	0.01
	-66.05	0.01
	-66.03	0.01
	-66.02	0.01
	-66	0.01
	-65.98	0.01
	-65.97	0.01
	-65.95	0.01
	-65.93	0.01
	-65.92	0.01
	-65.9	0.01
	-65.88	0.01
	-65.87	0.01
	-65.85	0.01
	-65.83	0.01
	-65.82	0.01
	-65.8	0.01
	-65.78	0.01
	-65.77	0.01
	-65.75	0.01
	-65.73	0.01
	-65.72	0.01
	-65.7	0.01
	-65.68	0.01
	-65.67	0.01
	-65.65	0.01
	-65.63	0.009
	-65.62	0.009
	-65.6	0.009
	-65.58	0.009
	-65.57	0.009
	-65.55	0.009
	-65.53	0.009
	-65.52	0.009
	-65.5	0.009
	-65.48	0.009
	-65.47	0.009
	-65.45	0.009
	-65.43	0.009
	-65.42	0.009
	-65.4	0.009
	-65.38	0.009
	-65.37	0.009
	-65.35	0.009
	-65.33	0.009
	-65.32	0.009
	-65.3	0.009
	-65.28	0.009
	-65.27	0.009
	-65.25	0.009
	-65.24	0.009
	-65.22	0.009
	-65.2	0.009
	-65.18	0.009
	-65.17	0.009
	-65.15	0.009
	-65.14	0.009
	-65.12	0.009
	-65.1	0.009
	-65.09	0.009
	-65.07	0.009
	-65.05	0.009
	-65.04	0.009
	-65.02	0.009
	-65	0.009
	-64.99	0.009
	-64.97	0.009
	-64.95	0.009
	-64.94	0.009
	-64.92	0.009
	-64.9	0.009
	-64.89	0.009
	-64.87	0.009
	-64.85	0.009
	-64.84	0.009
	-64.82	0.009
	-64.8	0.009
	-64.79	0.009
	-64.77	0.009
	-64.75	0.009
	-64.74	0.009
	-64.72	0.009
	-64.7	0.009
	-64.69	0.009
	-64.67	0.009
	-64.65	0.009
	-64.64	0.009
	-64.62	0.009
	-64.6	0.009
	-64.59	0.009
	-64.57	0.009
	-64.55	0.009
	-64.54	0.009
	-64.52	0.009
	-64.5	0.009
	-64.49	0.009
	-64.47	0.009
	-64.45	0.009
	-64.44	0.009
	-64.42	0.009
	-64.4	0.009
	-64.39	0.009
	-64.37	0.009
	-64.35	0.009
	-64.34	0.009
	-64.32	0.009
	-64.3	0.009
	-64.29	0.009
	-64.27	0.009
	-64.25	0.009
	-64.24	0.009
	-64.22	0.009
	-64.2	0.009
	-64.19	0.009
	-64.17	0.009
	-64.15	0.009
	-64.14	0.009
	-64.12	0.009
	-64.1	0.009
	-64.09	0.009
	-64.07	0.009
	-64.05	0.009
	-64.04	0.009
	-64.02	0.009
	-64.01	0.009
	-63.99	0.009
	-63.97	0.009
	-63.95	0.009
	-63.94	0.009
	-63.92	0.009
	-63.9	0.009
	-63.89	0.009
	-63.87	0.009
	-63.85	0.009
	-63.84	0.009
	-63.82	0.009
	-63.8	0.009
	-63.79	0.009
	-63.77	0.009
	-63.75	0.009
	-63.74	0.009
	-63.72	0.009
	-63.71	0.009
	-63.69	0.009
	-63.67	0.009
	-63.66	0.009
	-63.64	0.009
	-63.62	0.009
	-63.61	0.009
	-63.59	0.009
	-63.57	0.009
	-63.56	0.009
	-63.54	0.009
	-63.52	0.009
	-63.51	0.009
	-63.49	0.009
	-63.47	0.009
	-63.46	0.009
	-63.44	0.009
	-63.42	0.009
	-63.41	0.009
	-63.39	0.009
	-63.37	0.009
	-63.36	0.009
	-63.34	0.009
	-63.32	0.009
	-63.31	0.009
	-63.29	0.009
	-63.27	0.009
	-63.26	0.009
	-63.24	0.009
	-63.22	0.009
	-63.21	0.009
	-63.19	0.009
	-63.17	0.009
	-63.16	0.009
	-63.14	0.009
	-63.12	0.009
	-63.11	0.009
	-63.09	0.009
	-63.07	0.009
	-63.06	0.009
	-63.04	0.009
	-63.02	0.009
	-63.01	0.009
	-62.99	0.009
	-62.97	0.009
	-62.96	0.009
	-62.94	0.009
	-62.92	0.009
	-62.91	0.009
	-62.89	0.009
	-62.88	0.009
	-62.86	0.009
	-62.84	0.009
	-62.82	0.009
	-62.81	0.009
	-62.79	0.009
	-62.77	0.009
	-62.76	0.009
	-62.74	0.009
	-62.72	0.009
	-62.71	0.009
	-62.69	0.009
	-62.68	0.009
	-62.66	0.009
	-62.64	0.009
	-62.62	0.009
	-62.61	0.009
	-62.59	0.009
	-62.57	0.009
	-62.56	0.009
	-62.54	0.009
	-62.52	0.009
	-62.51	0.009
	-62.49	0.009
	-62.47	0.009
	-62.46	0.009
	-62.44	0.009
	-62.43	0.009
	-62.41	0.009
	-62.39	0.009
	-62.37	0.009
	-62.36	0.009
	-62.34	0.009
	-62.33	0.009
	-62.31	0.009
	-62.29	0.009
	-62.28	0.009
	-62.26	0.009
	-62.24	0.009
	-62.23	0.009
	-62.21	0.009
	-62.19	0.009
	-62.18	0.009
	-62.16	0.009
	-62.14	0.009
	-62.13	0.009
	-62.11	0.009
	-62.09	0.009
	-62.08	0.009
	-62.06	0.009
	-62.04	0.009
	-62.03	0.009
	-62.01	0.009
	-61.99	0.009
	-61.98	0.009
	-61.96	0.009
	-61.94	0.009
	-61.93	0.009
	-61.91	0.009
	-61.89	0.009
	-61.88	0.009
	-61.86	0.009
	-61.84	0.009
	-61.83	0.009
	-61.81	0.009
	-61.79	0.009
	-61.78	0.009
	-61.76	0.009
	-61.74	0.009
	-61.73	0.009
	-61.71	0.009
	-61.69	0.009
	-61.68	0.009
	-61.66	0.009
	-61.64	0.009
	-61.63	0.009
	-61.61	0.009
	-61.59	0.009
	-61.58	0.009
	-61.56	0.009
	-61.54	0.009
	-61.53	0.009
	-61.51	0.009
	-61.49	0.009
	-61.48	0.009
	-61.46	0.009
	-61.44	0.009
	-61.43	0.009
	-61.41	0.009
	-61.39	0.009
	-61.38	0.009
	-61.36	0.009
	-61.34	0.009
	-61.33	0.009
	-61.31	0.009
	-61.29	0.009
	-61.28	0.009
	-61.26	0.009
	-61.24	0.009
	-61.23	0.009
	-61.21	0.009
	-61.19	0.009
	-61.18	0.009
	-61.16	0.009
	-61.15	0.009
	-61.13	0.008
	-61.11	0.008
	-61.09	0.008
	-61.08	0.008
	-61.06	0.008
	-61.04	0.008
	-61.03	0.008
	-61.01	0.008
	-60.99	0.008
	-60.98	0.008
	-60.96	0.008
	-60.95	0.008
	-60.93	0.008
	-60.91	0.008
	-60.89	0.008
	-60.88	0.008
	-60.86	0.008
	-60.84	0.008
	-60.83	0.008
	-60.81	0.008
	-60.79	0.008
	-60.78	0.008
	-60.76	0.008
	-60.75	0.008
	-60.73	0.008
	-60.71	0.008
	-60.7	0.008
	-60.68	0.008
	-60.66	0.008
	-60.64	0.008
	-60.63	0.008
	-60.61	0.008
	-60.59	0.008
	-60.58	0.008
	-60.56	0.008
	-60.55	0.008
	-60.53	0.008
	-60.51	0.008
	-60.49	0.008
	-60.48	0.008
	-60.46	0.008
	-60.44	0.008
	-60.43	0.008
	-60.41	0.008
	-60.4	0.008
	-60.38	0.008
	-60.36	0.008
	-60.35	0.008
	-60.33	0.008
	-60.31	0.008
	-60.3	0.008
	-60.28	0.008
	-60.26	0.008
	-60.25	0.008
	-60.23	0.008
	-60.21	0.008
	-60.2	0.008
	-60.18	0.008
	-60.16	0.008
	-60.15	0.008
	-60.13	0.008
	-60.11	0.008
	-60.1	0.008
	-60.08	0.008
	-60.06	0.008
	-60.05	0.008
	-60.03	0.008
	-60.01	0.008
	-60	0.008
	-59.98	0.008
	-59.96	0.008
	-59.95	0.008
	-59.93	0.008
	-59.91	0.008
	-59.9	0.008
	-59.88	0.008
	-59.86	0.008
	-59.85	0.008
	-59.83	0.008
	-59.81	0.008
	-59.8	0.008
	-59.78	0.008
	-59.77	0.008
	-59.75	0.008
	-59.73	0.008
	-59.72	0.008
	-59.7	0.008
	-59.68	0.008
	-59.67	0.008
	-59.65	0.008
	-59.63	0.008
	-59.62	0.008
	-59.6	0.008
	-59.58	0.008
	-59.56	0.008
	-59.55	0.008
	-59.53	0.008
	-59.51	0.008
	-59.5	0.008
	-59.48	0.008
	-59.47	0.008
	-59.45	0.008
	-59.43	0.008
	-59.41	0.008
	-59.4	0.008
	-59.38	0.008
	-59.36	0.008
	-59.35	0.008
	-59.33	0.008
	-59.31	0.008
	-59.3	0.008
	-59.28	0.008
	-59.27	0.008
	-59.25	0.008
	-59.23	0.008
	-59.21	0.008
	-59.2	0.008
	-59.18	0.008
	-59.17	0.008
	-59.15	0.008
	-59.13	0.008
	-59.12	0.008
	-59.1	0.008
	-59.08	0.008
	-59.06	0.008
	-59.05	0.008
	-59.03	0.008
	-59.02	0.008
	-59	0.008
	-58.98	0.008
	-58.96	0.008
	-58.95	0.008
	-58.93	0.008
	-58.91	0.008
	-58.9	0.008
	-58.88	0.008
	-58.86	0.008
	-58.85	0.008
	-58.83	0.008
	-58.81	0.008
	-58.8	0.008
	-58.78	0.008
	-58.76	0.008
	-58.75	0.008
	-58.73	0.008
	-58.72	0.008
	-58.7	0.008
	-58.68	0.008
	-58.67	0.008
	-58.65	0.008
	-58.63	0.008
	-58.62	0.008
	-58.6	0.008
	-58.58	0.008
	-58.57	0.008
	-58.55	0.008
	-58.53	0.008
	-58.51	0.008
	-58.5	0.008
	-58.48	0.008
	-58.47	0.008
	-58.45	0.008
	-58.43	0.008
	-58.42	0.008
	-58.4	0.008
	-58.38	0.008
	-58.37	0.008
	-58.35	0.008
	-58.33	0.008
	-58.32	0.008
	-58.3	0.008
	-58.28	0.008
	-58.27	0.008
	-58.25	0.008
	-58.23	0.008
	-58.22	0.008
	-58.2	0.008
	-58.18	0.008
	-58.17	0.008
	-58.15	0.008
	-58.13	0.008
	-58.12	0.008
	-58.1	0.008
	-58.08	0.008
	-58.07	0.008
	-58.05	0.008
	-58.03	0.008
	-58.02	0.008
	-58	0.008
	-57.98	0.008
	-57.97	0.008
	-57.95	0.008
	-57.93	0.008
	-57.92	0.008
	-57.9	0.008
	-57.88	0.008
	-57.87	0.008
	-57.85	0.008
	-57.83	0.008
	-57.82	0.008
	-57.8	0.008
	-57.78	0.008
	-57.77	0.008
	-57.75	0.008
	-57.73	0.008
	-57.72	0.008
	-57.7	0.008
	-57.68	0.008
	-57.67	0.008
	-57.65	0.008
	-57.63	0.008
	-57.62	0.008
	-57.6	0.008
	-57.58	0.008
	-57.57	0.008
	-57.55	0.008
	-57.53	0.008
	-57.52	0.008
	-57.5	0.008
	-57.48	0.008
	-57.47	0.008
	-57.45	0.008
	-57.43	0.008
	-57.42	0.008
	-57.4	0.008
	-57.38	0.008
	-57.37	0.008
	-57.35	0.008
	-57.33	0.008
	-57.32	0.008
	-57.3	0.008
	-57.29	0.008
	-57.27	0.008
	-57.25	0.008
	-57.23	0.008
	-57.22	0.008
	-57.2	0.008
	-57.19	0.008
	-57.17	0.008
	-57.15	0.008
	-57.13	0.008
	-57.12	0.008
	-57.1	0.008
	-57.08	0.008
	-57.07	0.008
	-57.05	0.008
	-57.03	0.008
	-57.02	0.008
	-57	0.008
	-56.99	0.008
	-56.97	0.008
	-56.95	0.008
	-56.94	0.008
	-56.92	0.008
	-56.9	0.008
	-56.89	0.008
	-56.87	0.008
	-56.85	0.008
	-56.84	0.008
	-56.82	0.008
	-56.8	0.008
	-56.79	0.008
	-56.77	0.008
	-56.75	0.008
	-56.74	0.008
	-56.72	0.008
	-56.7	0.008
	-56.69	0.008
	-56.67	0.008
	-56.65	0.008
	-56.64	0.008
	-56.62	0.008
	-56.6	0.008
	-56.59	0.008
	-56.57	0.008
	-56.55	0.008
	-56.54	0.008
	-56.52	0.008
	-56.5	0.008
	-56.49	0.008
	-56.47	0.008
	-56.45	0.008
	-56.44	0.008
	-56.42	0.008
	-56.4	0.008
	-56.39	0.008
	-56.37	0.008
	-56.35	0.008
	-56.34	0.007
	-56.32	0.007
	-56.3	0.007
	-56.29	0.007
	-56.27	0.007
	-56.25	0.007
	-56.24	0.007
	-56.22	0.007
	-56.2	0.007
	-56.19	0.007
	-56.17	0.007
	-56.15	0.007
	-56.14	0.007
	-56.12	0.007
	-56.1	0.007
	-56.09	0.007
	-56.07	0.007
	-56.05	0.007
	-56.04	0.007
	-56.02	0.007
	-56	0.007
	-55.99	0.007
	-55.97	0.007
	-55.95	0.007
	-55.94	0.007
	-55.92	0.007
	-55.9	0.007
	-55.89	0.007
	-55.87	0.007
	-55.85	0.007
	-55.84	0.007
	-55.82	0.007
	-55.8	0.007
	-55.79	0.007
	-55.77	0.007
	-55.75	0.007
	-55.74	0.007
	-55.72	0.007
	-55.7	0.007
	-55.69	0.007
	-55.67	0.007
	-55.65	0.007
	-55.64	0.007
	-55.62	0.007
	-55.6	0.007
	-55.59	0.007
	-55.57	0.007
	-55.55	0.007
	-55.54	0.007
	-55.52	0.007
	-55.51	0.007
	-55.49	0.007
	-55.47	0.007
	-55.45	0.007
	-55.44	0.007
	-55.42	0.007
	-55.41	0.007
	-55.39	0.007
	-55.37	0.007
	-55.36	0.007
	-55.34	0.007
	-55.32	0.007
	-55.31	0.007
	-55.29	0.007
	-55.27	0.007
	-55.26	0.007
	-55.24	0.007
	-55.22	0.007
	-55.21	0.007
	-55.19	0.007
	-55.17	0.007
	-55.16	0.007
	-55.14	0.007
	-55.12	0.007
	-55.11	0.007
	-55.09	0.007
	-55.07	0.007
	-55.06	0.007
	-55.04	0.007
	-55.02	0.007
	-55.01	0.007
	-54.99	0.007
	-54.97	0.007
	-54.96	0.007
	-54.94	0.007
	-54.92	0.007
	-54.91	0.007
	-54.89	0.007
	-54.87	0.007
	-54.86	0.007
	-54.84	0.007
	-54.82	0.007
	-54.81	0.007
	-54.79	0.007
	-54.77	0.007
	-54.76	0.007
	-54.74	0.007
	-54.72	0.007
	-54.71	0.007
	-54.69	0.007
	-54.67	0.007
	-54.66	0.007
	-54.64	0.007
	-54.62	0.007
	-54.61	0.007
	-54.59	0.007
	-54.57	0.007
	-54.56	0.007
	-54.54	0.007
	-54.52	0.007
	-54.51	0.007
	-54.49	0.007
	-54.47	0.007
	-54.46	0.007
	-54.44	0.007
	-54.42	0.007
	-54.41	0.007
	-54.39	0.007
	-54.37	0.007
	-54.36	0.007
	-54.34	0.007
	-54.32	0.007
	-54.31	0.007
	-54.29	0.007
	-54.27	0.007
	-54.26	0.007
	-54.24	0.007
	-54.23	0.007
	-54.21	0.007
	-54.19	0.007
	-54.18	0.007
	-54.16	0.007
	-54.14	0.007
	-54.12	0.007
	-54.11	0.007
	-54.09	0.007
	-54.08	0.007
	-54.06	0.007
	-54.04	0.007
	-54.03	0.007
	-54.01	0.007
	-53.99	0.007
	-53.98	0.007
	-53.96	0.007
	-53.94	0.007
	-53.93	0.007
	-53.91	0.007
	-53.89	0.007
	-53.87	0.007
	-53.86	0.007
	-53.84	0.007
	-53.83	0.007
	-53.81	0.007
	-53.79	0.007
	-53.77	0.007
	-53.76	0.007
	-53.74	0.007
	-53.73	0.007
	-53.71	0.007
	-53.69	0.007
	-53.68	0.007
	-53.66	0.007
	-53.64	0.007
	-53.63	0.007
	-53.61	0.007
	-53.59	0.007
	-53.58	0.007
	-53.56	0.007
	-53.54	0.007
	-53.53	0.007
	-53.51	0.007
	-53.49	0.007
	-53.48	0.007
	-53.46	0.007
	-53.44	0.007
	-53.43	0.007
	-53.41	0.007
	-53.39	0.007
	-53.38	0.007
	-53.36	0.007
	-53.34	0.007
	-53.33	0.007
	-53.31	0.007
	-53.29	0.007
	-53.28	0.007
	-53.26	0.007
	-53.24	0.007
	-53.23	0.007
	-53.21	0.007
	-53.19	0.007
	-53.18	0.007
	-53.16	0.007
	-53.14	0.007
	-53.13	0.007
	-53.11	0.007
	-53.09	0.007
	-53.08	0.007
	-53.06	0.007
	-53.04	0.007
	-53.03	0.007
	-53.01	0.007
	-52.99	0.007
	-52.98	0.007
	-52.96	0.007
	-52.94	0.007
	-52.93	0.007
	-52.91	0.007
	-52.89	0.007
	-52.88	0.007
	-52.86	0.007
	-52.85	0.007
	-52.83	0.007
	-52.81	0.007
	-52.79	0.007
	-52.78	0.007
	-52.76	0.007
	-52.74	0.007
	-52.73	0.007
	-52.71	0.007
	-52.69	0.007
	-52.68	0.007
	-52.66	0.007
	-52.65	0.007
	-52.63	0.007
	-52.61	0.007
	-52.59	0.007
	-52.58	0.007
	-52.56	0.007
	-52.55	0.007
	-52.53	0.007
	-52.51	0.007
	-52.5	0.007
	-52.48	0.007
	-52.46	0.007
	-52.45	0.007
	-52.43	0.007
	-52.41	0.007
	-52.4	0.007
	-52.38	0.007
	-52.36	0.007
	-52.34	0.007
	-52.33	0.007
	-52.31	0.007
	-52.3	0.006
	-52.28	0.006
	-52.26	0.006
	-52.25	0.006
	-52.23	0.006
	-52.21	0.006
	-52.2	0.006
	-52.18	0.006
	-52.16	0.006
	-52.15	0.006
	-52.13	0.006
	-52.11	0.006
	-52.1	0.006
	-52.08	0.006
	-52.06	0.006
	-52.05	0.006
	-52.03	0.006
	-52.01	0.006
	-52	0.006
	-51.98	0.006
	-51.96	0.006
	-51.95	0.006
	-51.93	0.006
	-51.91	0.006
	-51.9	0.006
	-51.88	0.006
	-51.86	0.006
	-51.85	0.006
	-51.83	0.006
	-51.81	0.006
	-51.8	0.006
	-51.78	0.006
	-51.76	0.006
	-51.75	0.006
	-51.73	0.006
	-51.71	0.006
	-51.7	0.006
	-51.68	0.006
	-51.66	0.006
	-51.65	0.006
	-51.63	0.006
	-51.61	0.006
	-51.6	0.006
	-51.58	0.006
	-51.56	0.006
	-51.55	0.006
	-51.53	0.006
	-51.51	0.006
	-51.5	0.006
	-51.48	0.006
	-51.46	0.006
	-51.45	0.006
	-51.43	0.006
	-51.41	0.006
	-51.4	0.006
	-51.38	0.006
	-51.36	0.006
	-51.35	0.006
	-51.33	0.006
	-51.31	0.006
	-51.3	0.006
	-51.28	0.006
	-51.26	0.006
	-51.25	0.006
	-51.23	0.006
	-51.21	0.006
	-51.2	0.006
	-51.18	0.006
	-51.16	0.006
	-51.15	0.006
	-51.13	0.006
	-51.11	0.006
	-51.1	0.006
	-51.08	0.006
	-51.06	0.006
	-51.05	0.006
	-51.03	0.006
	-51.01	0.006
	-51	0.006
	-50.98	0.006
	-50.96	0.006
	-50.95	0.006
	-50.93	0.006
	-50.91	0.006
	-50.9	0.006
	-50.88	0.006
	-50.86	0.006
	-50.85	0.006
	-50.83	0.006
	-50.81	0.006
	-50.8	0.006
	-50.78	0.006
	-50.76	0.006
	-50.75	0.006
	-50.73	0.006
	-50.71	0.006
	-50.7	0.006
	-50.68	0.006
	-50.66	0.006
	-50.65	0.006
	-50.63	0.006
	-50.61	0.006
	-50.6	0.006
	-50.58	0.006
	-50.56	0.006
	-50.55	0.006
	-50.53	0.006
	-50.51	0.006
	-50.5	0.006
	-50.48	0.006
	-50.46	0.006
	-50.45	0.006
	-50.43	0.006
	-50.41	0.006
	-50.4	0.006
	-50.38	0.006
	-50.36	0.006
	-50.35	0.006
	-50.33	0.006
	-50.31	0.006
	-50.3	0.006
	-50.28	0.006
	-50.27	0.006
	-50.25	0.006
	-50.23	0.006
	-50.21	0.006
	-50.2	0.006
	-50.18	0.006
	-50.16	0.006
	-50.15	0.006
	-50.13	0.006
	-50.11	0.006
	-50.1	0.006
	-50.08	0.006
	-50.06	0.006
	-50.05	0.006
	-50.03	0.006
	-50.01	0.006
	-50	0.006
	-49.98	0.006
	-49.96	0.006
	-49.95	0.006
	-49.93	0.006
	-49.91	0.006
	-49.9	0.006
	-49.88	0.006
	-49.86	0.006
	-49.85	0.006
	-49.83	0.006
	-49.81	0.006
	-49.8	0.006
	-49.78	0.006
	-49.77	0.006
	-49.75	0.006
	-49.73	0.006
	-49.71	0.006
	-49.7	0.006
	-49.68	0.006
	-49.66	0.006
	-49.65	0.006
	-49.63	0.006
	-49.61	0.006
	-49.6	0.006
	-49.58	0.006
	-49.56	0.006
	-49.55	0.006
	-49.53	0.006
	-49.51	0.006
	-49.5	0.006
	-49.48	0.006
	-49.46	0.006
	-49.45	0.006
	-49.43	0.006
	-49.41	0.006
	-49.4	0.006
	-49.38	0.006
	-49.36	0.006
	-49.35	0.006
	-49.33	0.006
	-49.31	0.006
	-49.3	0.006
	-49.28	0.006
	-49.27	0.006
	-49.25	0.006
	-49.23	0.006
	-49.21	0.006
	-49.2	0.006
	-49.18	0.006
	-49.16	0.006
	-49.15	0.006
	-49.13	0.006
	-49.11	0.006
	-49.1	0.006
	-49.08	0.006
	-49.07	0.006
	-49.05	0.006
	-49.03	0.006
	-49.01	0.006
	-49	0.006
	-48.98	0.006
	-48.96	0.006
	-48.95	0.006
	-48.93	0.006
	-48.91	0.006
	-48.9	0.006
	-48.88	0.006
	-48.87	0.006
	-48.85	0.006
	-48.83	0.006
	-48.81	0.006
	-48.8	0.006
	-48.78	0.006
	-48.76	0.006
	-48.75	0.005
	-48.73	0.005
	-48.72	0.005
	-48.7	0.005
	-48.68	0.005
	-48.66	0.005
	-48.65	0.005
	-48.63	0.005
	-48.61	0.005
	-48.6	0.005
	-48.58	0.005
	-48.56	0.005
	-48.55	0.005
	-48.53	0.005
	-48.52	0.005
	-48.5	0.005
	-48.48	0.005
	-48.46	0.005
	-48.45	0.005
	-48.43	0.005
	-48.42	0.005
	-48.4	0.005
	-48.38	0.005
	-48.37	0.005
	-48.35	0.005
[truncated: 10,011 more rows]

## Sheet: Figure 3c
Sample Temperature	Storage Modulus	Loss Modulus	Tan Delta	Sample Temperature	Storage Modulus	Loss Modulus	Tan Delta	Sample Temperature	Storage Modulus	Loss Modulus	Tan Delta	Sample Temperature	Storage Modulus	Loss Modulus	Tan Delta	Sample Temperature	Storage Modulus	Loss Modulus	Tan Delta
	Frequency 1				Frequency 2				Frequency 4				Frequency 8				Frequency 16
-55.8	741000000000000	13100000000000	0.01773	-55.8	747000000000000	10700000000000	0.01436	-55.5	750000000000000	9860000000000	0.01315	-54.9	754000000000000	8890000000000	0.01179	-54.4875	757000000000000	8580000000000	0.01133
-54.1125	742000000000000	11500000000000	0.01547	-54	747000000000000	10100000000000	0.01354	-54.0125	752000000000000	9310000000000	0.01239	-54.3	755000000000000	8520000000000	0.01127	-54.6	760000000000000	7920000000000	0.01042
-54.7	746000000000000	10700000000000	0.01437	-54.7	749000000000000	9450000000000	0.01262	-54.3125	754000000000000	8520000000000	0.01131	-53.6375	756000000000000	8200000000000	0.01084	-53.0375	760000000000000	7810000000000	0.01028
-54.7	747000000000000	10100000000000	0.01352	-54.7	751000000000000	9030000000000	0.01202	-51.1625	752000000000000	8610000000000	0.01145	-50.725	755000000000000	7670000000000	0.01017	-50.3875	758000000000000	7430000000000	0.00981
-52.3375	746000000000000	9400000000000	0.0126	-51.7125	750000000000000	9030000000000	0.01204	-49.375	752000000000000	8310000000000	0.01106	-49.1125	755000000000000	7790000000000	0.01032	-48.975	758000000000000	7860000000000	0.01036
-50	745000000000000	10100000000000	0.01356	-49.6875	749000000000000	9200000000000	0.01229	-48.05	752000000000000	8510000000000	0.01132	-47.7	755000000000000	8330000000000	0.01103	-47.45	758000000000000	7940000000000	0.01047
-48.725	745000000000000	9740000000000	0.01306	-48.3625	749000000000000	8860000000000	0.01183	-45.8375	749000000000000	9240000000000	0.01234	-45.45	752000000000000	8520000000000	0.01132	-45.075	755000000000000	8880000000000	0.01175
-46.8625	743000000000000	9950000000000	0.01339	-46.3	746000000000000	9730000000000	0.01304	-43.9	746000000000000	9900000000000	0.01327	-43.55	750000000000000	9180000000000	0.01225	-43.2875	752000000000000	9080000000000	0.01207
-44.65	740000000000000	10900000000000	0.01472	-44.275	743000000000000	10300000000000	0.01386	-41.95	742000000000000	10300000000000	0.01393	-41.5375	745000000000000	9940000000000	0.01334	-41.1	748000000000000	9240000000000	0.01235
-43	736000000000000	12400000000000	0.01683	-42.5	739000000000000	11200000000000	0.01511	-39.825	737000000000000	11500000000000	0.01564	-39.45	741000000000000	10600000000000	0.01434	-39.125	745000000000000	10400000000000	0.01403
-40.7125	731000000000000	13300000000000	0.01824	-40.25	734000000000000	12300000000000	0.01673	-38.0125	733000000000000	12400000000000	0.01687	-37.675	737000000000000	11400000000000	0.01549	-37.375	742000000000000	10900000000000	0.01463
-38.8	725000000000000	13600000000000	0.01873	-38.45	730000000000000	13300000000000	0.01828	-36.05	729000000000000	13100000000000	0.01801	-35.7	733000000000000	12400000000000	0.01689	-35.3	737000000000000	11900000000000	0.01612
-37	720000000000000	14500000000000	0.02007	-36.5	724000000000000	14000000000000	0.01926	-34.0625	722000000000000	14100000000000	0.0195	-33.6875	727000000000000	13900000000000	0.0191	-33.2875	732000000000000	13300000000000	0.0182
-34.85	713000000000000	15800000000000	0.0221	-34.35	718000000000000	14800000000000	0.02061	-31.925	717000000000000	15000000000000	0.021	-31.5	722000000000000	14500000000000	0.02008	-31.125	726000000000000	13600000000000	0.01879
-32.8875	707000000000000	16400000000000	0.0232	-32.375	711000000000000	15800000000000	0.02222	-29.8125	710000000000000	15800000000000	0.02225	-29.375	715000000000000	15700000000000	0.02203	-29.025	720000000000000	14600000000000	0.02033
-30.6375	699000000000000	16800000000000	0.02406	-30.1375	704000000000000	16500000000000	0.0234	-27.7	702000000000000	16600000000000	0.02363	-27.3375	708000000000000	16200000000000	0.02293	-26.9625	714000000000000	15300000000000	0.02142
-28.6	691000000000000	18000000000000	0.02603	-28.1625	697000000000000	17100000000000	0.02457	-25.675	695000000000000	17100000000000	0.02465	-25.4	701000000000000	16800000000000	0.02399	-25.075	708000000000000	16400000000000	0.0232
-26.5625	683000000000000	18000000000000	0.02633	-26.0875	689000000000000	17300000000000	0.02506	-23.75	688000000000000	17700000000000	0.02578	-23.4	694000000000000	17800000000000	0.02569	-23	700000000000000	16700000000000	0.02388
-24.6375	676000000000000	18200000000000	0.02687	-24.175	682000000000000	17900000000000	0.0262	-21.775	679000000000000	17900000000000	0.0264	-21.3625	686000000000000	17800000000000	0.0259	-21.025	692000000000000	17400000000000	0.02519
-22.6125	668000000000000	18300000000000	0.02747	-22.175	673000000000000	17900000000000	0.02655	-19.95	671000000000000	17900000000000	0.0266	-19.55	678000000000000	18000000000000	0.02657	-19.25	685000000000000	17800000000000	0.02596
-20.7625	660000000000000	18100000000000	0.02751	-20.3375	666000000000000	18600000000000	0.028	-18.025	665000000000000	18400000000000	0.02767	-17.7375	671000000000000	17900000000000	0.02669	-17.4	678000000000000	18000000000000	0.02652
-18.85	651000000000000	18200000000000	0.02802	-18.475	658000000000000	18400000000000	0.02795	-16.3	657000000000000	18200000000000	0.02771	-15.9625	664000000000000	18600000000000	0.02807	-15.625	672000000000000	17900000000000	0.02667
-17.0375	645000000000000	18100000000000	0.02809	-16.575	651000000000000	18200000000000	0.028	-14.5	651000000000000	18200000000000	0.02789	-14.2	658000000000000	18600000000000	0.02823	-13.9	665000000000000	18400000000000	0.02767
-15.2625	638000000000000	18400000000000	0.0289	-14.8	645000000000000	18300000000000	0.0283	-12.775	645000000000000	18400000000000	0.02857	-12.4875	652000000000000	18600000000000	0.02858	-12.2	659000000000000	18800000000000	0.02846
-13.5125	632000000000000	17400000000000	0.02755	-13.1	639000000000000	17900000000000	0.02807	-11.3	639000000000000	18000000000000	0.02821	-10.9875	646000000000000	18400000000000	0.0285	-10.725	654000000000000	19000000000000	0.02904
-12	626000000000000	17700000000000	0.02826	-11.5625	633000000000000	17600000000000	0.02788	-9.4375	632000000000000	18000000000000	0.0284	-8.975	639000000000000	18000000000000	0.02814	-8.5375	645000000000000	19000000000000	0.02941
-10.3875	626000000000000	17300000000000	0.02765	-9.8875	627000000000000	17300000000000	0.0276	-7.1125	624000000000000	17600000000000	0.02822	-6.6	630000000000000	18500000000000	0.02943	-6.225	636000000000000	18300000000000	0.02871
-8.0625	613000000000000	16600000000000	0.02713	-7.575	619000000000000	16900000000000	0.02736	-4.875	615000000000000	17100000000000	0.02774	-4.45	624000000000000	17300000000000	0.02765	-4.1125	629000000000000	17900000000000	0.02841
-5.7625	605000000000000	15700000000000	0.02601	-5.225	610000000000000	16400000000000	0.02689	-2.9	608000000000000	16400000000000	0.027	-2.5	615000000000000	16900000000000	0.02747	-2.0625	620000000000000	17700000000000	0.02849
-3.7125	598000000000000	15300000000000	0.02553	-3.225	603000000000000	15900000000000	0.0263	-0.675	601000000000000	15800000000000	0.02634	-0.375	606000000000000	16800000000000	0.0277	-0.1	616000000000000	17600000000000	0.02859
-1.6	591000000000000	15300000000000	0.02583	-1.1	596000000000000	15100000000000	0.02543	1.4	594000000000000	15600000000000	0.02628	1.8375	600000000000000	16200000000000	0.02694	2.2	607000000000000	16600000000000	0.02734
0.125	585000000000000	14400000000000	0.02465	1.0125	589000000000000	14600000000000	0.02477	3.3125	595000000000000	15000000000000	0.02514	3.65	593000000000000	15500000000000	0.02621	4	599000000000000	16400000000000	0.02732
2.5	579000000000000	13900000000000	0.02411	3	583000000000000	14200000000000	0.02435	5.4625	580000000000000	14200000000000	0.02442	5.7	585000000000000	14800000000000	0.02538	6.0125	590000000000000	16000000000000	0.02718
4.5	572000000000000	13400000000000	0.02343	4.925	576000000000000	13700000000000	0.02382	7.325	570000000000000	14000000000000	0.02453	7.7	575000000000000	14800000000000	0.02569	8.075	580000000000000	15400000000000	0.02664
6.4	565000000000000	12200000000000	0.02159	6.925	567000000000000	13400000000000	0.02356	9.3	562000000000000	13400000000000	0.02392	9.675	566000000000000	13900000000000	0.02459	10	571000000000000	14700000000000	0.02572
8.35	555000000000000	12900000000000	0.02318	8.85	559000000000000	12800000000000	0.02289	11.325	553000000000000	12900000000000	0.02338	11.8625	556000000000000	13300000000000	0.02396	12.1375	560000000000000	14100000000000	0.02521
10.3625	547000000000000	12200000000000	0.02241	10.8625	550000000000000	12200000000000	0.02225	13.3125	543000000000000	12100000000000	0.02218	13.7125	547000000000000	13000000000000	0.02382	14.0125	551000000000000	13200000000000	0.02403
12.525	538000000000000	11500000000000	0.02138	12.9625	541000000000000	11700000000000	0.02164	15.25	535000000000000	11500000000000	0.02143	15.7	539000000000000	12200000000000	0.02268	16.1	542000000000000	13200000000000	0.02437
14.4375	530000000000000	11300000000000	0.02129	14.8	532000000000000	11100000000000	0.02082	17.4	528000000000000	11200000000000	0.02125	17.7625	532000000000000	11800000000000	0.02214	18.1875	536000000000000	12300000000000	0.02298
16.525	522000000000000	10400000000000	0.01989	17.025	525000000000000	10500000000000	0.02003	19.425	523000000000000	10800000000000	0.02056	19.8125	527000000000000	11600000000000	0.02194	20.15	530000000000000	12100000000000	0.0228
18.55	518000000000000	10700000000000	0.02061	19	520000000000000	10700000000000	0.02048	21.4	518000000000000	10600000000000	0.02039	21.7	521000000000000	10900000000000	0.02092	22.075	525000000000000	11300000000000	0.02156
20.4875	513000000000000	9880000000000	0.01926	21.0125	515000000000000	9810000000000	0.01905	23.2375	517000000000000	9710000000000	0.0188	23.5375	527000000000000	10900000000000	0.02079	23.8625	528000000000000	11300000000000	0.02137
22.4	509000000000000	9140000000000	0.01797	22.825	514000000000000	8870000000000	0.01725	25.275	512000000000000	9100000000000	0.01777	25.7125	515000000000000	9420000000000	0.01828	26.0375	519000000000000	10200000000000	0.01965
24.325	507000000000000	8500000000000	0.01679	24.85	509000000000000	8620000000000	0.01692	27.125	510000000000000	8210000000000	0.0161	27.6	513000000000000	9040000000000	0.01762	27.9	518000000000000	9900000000000	0.01912
26.3375	507000000000000	7970000000000	0.01572	26.725	507000000000000	7930000000000	0.01563	29.35	514000000000000	7280000000000	0.01415	29.75	510000000000000	8660000000000	0.01698	30.1	514000000000000	8430000000000	0.0164
28.2625	506000000000000	7750000000000	0.0153	28.825	507000000000000	7430000000000	0.01465	31.2625	504000000000000	7640000000000	0.01516	31.6125	506000000000000	8260000000000	0.01631	32.0375	509000000000000	8570000000000	0.01683
30.475	500000000000000	7330000000000	0.01465	30.925	501000000000000	7470000000000	0.01491	33.3	504000000000000	7350000000000	0.01456	33.675	503000000000000	7960000000000	0.01584	34.025	505000000000000	8830000000000	0.01748
32.3625	496000000000000	7140000000000	0.01441	32.825	498000000000000	7280000000000	0.01462	35.2625	497000000000000	7300000000000	0.01468	35.65	500000000000000	7920000000000	0.01584	36.025	503000000000000	9140000000000	0.01817
34.4375	493000000000000	6990000000000	0.01417	34.9125	495000000000000	7100000000000	0.01433	37.2	494000000000000	7600000000000	0.01537	37.6375	498000000000000	8270000000000	0.01661	38.0125	501000000000000	9270000000000	0.01852
36.4	490000000000000	6540000000000	0.01334	36.8	492000000000000	7250000000000	0.01472	39.2875	494000000000000	7660000000000	0.0155	39.5875	509000000000000	9600000000000	0.01886	39.9375	501000000000000	9310000000000	0.01857
38.4625	488000000000000	7320000000000	0.01502	38.8375	490000000000000	7770000000000	0.01586	41.2	492000000000000	8540000000000	0.01735	41.5375	495000000000000	9290000000000	0.01877	41.9875	501000000000000	9960000000000	0.01988
40.325	488000000000000	7500000000000	0.01536	40.725	489000000000000	7630000000000	0.0156	43.4	506000000000000	9540000000000	0.01886	43.725	511000000000000	10300000000000	0.02021	44.1	504000000000000	9500000000000	0.01883
42.525	503000000000000	11300000000000	0.02256	42.925	493000000000000	8650000000000	0.01754	45.275	504000000000000	8640000000000	0.01713	45.6625	497000000000000	9730000000000	0.01955	45.9375	496000000000000	9160000000000	0.01846
44.425	484000000000000	8430000000000	0.01741	44.975	488000000000000	8190000000000	0.0168	47.3125	489000000000000	8400000000000	0.01718	47.625	513000000000000	10800000000000	0.02111	48.0375	497000000000000	8900000000000	0.01793
46.4125	484000000000000	8470000000000	0.01751	46.825	487000000000000	8380000000000	0.01723	49.35	489000000000000	8980000000000	0.01837	49.7625	492000000000000	9140000000000	0.0186	50.0375	495000000000000	9820000000000	0.01982
48.4875	483000000000000	8720000000000	0.01806	48.9	486000000000000	8360000000000	0.0172	51.2875	489000000000000	8640000000000	0.01767	51.6625	499000000000000	9200000000000	0.01843	51.975	495000000000000	9360000000000	0.01888
50.275	483000000000000	8790000000000	0.01819	50.8875	486000000000000	8820000000000	0.01817	53.2375	488000000000000	8990000000000	0.0184	53.625	491000000000000	9210000000000	0.01874	53.95	496000000000000	9600000000000	0.01937
52.3625	482000000000000	9150000000000	0.01898	52.8	485000000000000	8940000000000	0.01842	55.325	488000000000000	8870000000000	0.01817	55.725	492000000000000	9830000000000	0.01999	56.0875	496000000000000	9830000000000	0.0198
54.3375	482000000000000	10000000000000	0.02079	54.8125	485000000000000	9200000000000	0.01896	57.4	503000000000000	10400000000000	0.02065	57.75	498000000000000	9920000000000	0.01994	58.05	503000000000000	10700000000000	0.02127
56.5125	483000000000000	9630000000000	0.01992	56.9625	486000000000000	9790000000000	0.02016	59.225	506000000000000	10500000000000	0.02072	59.6	513000000000000	12000000000000	0.02348	59.9125	510000000000000	11900000000000	0.02328
58.4	487000000000000	10500000000000	0.0216	58.9125	492000000000000	10500000000000	0.02133	61.3625	496000000000000	11700000000000	0.02361	61.7125	506000000000000	11300000000000	0.02233	62.0875	512000000000000	11600000000000	0.02264
60.3875	487000000000000	12700000000000	0.0261	60.8375	494000000000000	12100000000000	0.02449	63.35	501000000000000	10900000000000	0.02175	63.6625	505000000000000	10200000000000	0.02024	64	509000000000000	9740000000000	0.01916
62.4625	490000000000000	13100000000000	0.0267	62.9375	500000000000000	13500000000000	0.02697	65.3625	503000000000000	10800000000000	0.02144	65.7375	505000000000000	10400000000000	0.02054	66.1	508000000000000	10100000000000	0.0198
64.3875	500000000000000	12600000000000	0.02512	64.9	502000000000000	12100000000000	0.02417	67.2375	501000000000000	10600000000000	0.02115	67.6	505000000000000	9720000000000	0.01925	67.9	509000000000000	9320000000000	0.01833
66.4125	492000000000000	12500000000000	0.02542	66.875	497000000000000	11500000000000	0.02314	69.3	501000000000000	10700000000000	0.02143	69.7375	504000000000000	10300000000000	0.02042	70.125	508000000000000	9580000000000	0.01886
68.25	492000000000000	13000000000000	0.02647	68.8125	497000000000000	11700000000000	0.02355	71.35	499000000000000	11000000000000	0.02197	71.6125	503000000000000	10000000000000	0.01996	72	507000000000000	9700000000000	0.01912
70.525	491000000000000	12900000000000	0.02623	70.9375	495000000000000	11800000000000	0.02376	73.15	499000000000000	10900000000000	0.02196	73.625	502000000000000	10300000000000	0.02045	73.925	507000000000000	9730000000000	0.01919
72.3125	493000000000000	14200000000000	0.0288	72.7875	496000000000000	12800000000000	0.0257	75.2375	496000000000000	11600000000000	0.02345	75.625	501000000000000	10800000000000	0.02149	75.925	511000000000000	11300000000000	0.02221
74.35	488000000000000	13400000000000	0.02751	74.8625	492000000000000	12400000000000	0.0253	77.1125	494000000000000	11800000000000	0.02384	77.525	504000000000000	10600000000000	0.02112	77.8375	513000000000000	10300000000000	0.02009
76.375	487000000000000	14800000000000	0.03049	76.7875	490000000000000	12600000000000	0.02571	79.1	493000000000000	11800000000000	0.02391	79.4875	498000000000000	11200000000000	0.02253	79.825	502000000000000	10100000000000	0.02014
78.2125	493000000000000	16100000000000	0.03267	78.7375	488000000000000	12900000000000	0.02647

## Sheet: Figure 3d
	p/p0	Va/cm^3(STP) g^-1
ADS
	0.0012073	0.9866
	0.0042712	2.1545
	0.0056898	5.0622
	0.010362	5.9777
	0.02874	9.6296
	0.052818	10.957
	0.079807	14.027
	0.1062	15.825
	0.1305	17.4
	0.1542	18.46
	0.1797	20.068
	0.2032	21.529
	0.2538	24.283
	0.3068	26.326
	0.3567	28.378
	0.4068	30.583
	0.4556	32.876
	0.5067	35.066
	0.5568	37.652
	0.6062	40.325
	0.6533	42.231
	0.7069	44.934
	0.7558	46.161
	0.8066	49.464
	0.8583	52.826
	0.9032	55.601
	0.9537	58.276
	0.9928	59.788
DES
	0.9494	60.754
	0.8873	61.272
	0.7891	61.209
	0.6905	60.625
	0.5918	59.517
	0.4936	57.891
	0.3959	55.702
	0.2935	52.173
	0.1937	47.423
	0.093843	40.018
	0.050028	29.736

## Sheet: Figure 4b
	r	G(r)			r	G(r)
	Å				Å
Al-BHET-Simulation				Al-BHET
	0.03094	0.25079			0.02	-0.02795
	0.03977	0.24894			0.04	-0.05436
	0.04861	0.24705			0.06	-0.07803
	0.05745	0.2451			0.08	-0.09837
	0.06629	0.2431			0.1	-0.11552
	0.07513	0.24105			0.12	-0.13033
	0.08397	0.23896			0.14	-0.14419
	0.09281	0.23683			0.16	-0.15873
	0.10165	0.23467			0.18	-0.17545
	0.11049	0.23247			0.2	-0.19543
	0.11932	0.23023			0.22	-0.21902
	0.12816	0.22797			0.24	-0.24579
	0.137	0.22569			0.26	-0.27458
	0.14584	0.22338			0.28	-0.30375
	0.15468	0.22105			0.3	-0.33149
	0.16352	0.2187			0.32	-0.35624
	0.17236	0.21634			0.34	-0.37704
	0.1812	0.21397			0.36	-0.39376
	0.19003	0.21158			0.38	-0.40716
	0.19887	0.20919			0.4	-0.4188
	0.20771	0.20678			0.42	-0.4307
	0.21655	0.20437			0.44	-0.44495
	0.22539	0.20196			0.46	-0.46327
	0.23423	0.19954			0.48	-0.48656
	0.24307	0.19712			0.5	-0.51471
	0.25191	0.19469			0.52	-0.54652
	0.26075	0.19226			0.54	-0.57987
	0.26958	0.18983			0.56	-0.61217
	0.27842	0.1874			0.58	-0.64081
	0.28726	0.18496			0.6	-0.66377
	0.2961	0.18253			0.62	-0.68008
	0.30494	0.18009			0.64	-0.69016
	0.31378	0.17766			0.66	-0.69583
	0.32262	0.17522			0.68	-0.70007
	0.33146	0.17279			0.7	-0.70654
	0.3403	0.17035			0.72	-0.71885
	0.34913	0.16791			0.74	-0.73982
	0.35797	0.16547			0.76	-0.77076
	0.36681	0.16304			0.78	-0.81102
	0.37565	0.1606			0.8	-0.8578
	0.38449	0.15816			0.82	-0.90639
	0.39333	0.15573			0.84	-0.9507
	0.40217	0.15329			0.86	-0.98413
	0.41101	0.15085			0.88	-1.0006
	0.41984	0.14841			0.9	-0.99545
	0.42868	0.14598			0.92	-0.9664
	0.43752	0.14354			0.94	-0.91379
	0.44636	0.1411			0.96	-0.84076
	0.4552	0.13866			0.98	-0.75269
	0.46404	0.13623			1	-0.65639
	0.47288	0.13379			1.02	-0.55895
	0.48172	0.13135			1.04	-0.4665
	0.49056	0.12891			1.06	-0.38313
	0.49939	0.12648			1.08	-0.31004
	0.50823	0.12404			1.1	-0.24528
	0.51707	0.1216			1.12	-0.18398
	0.52591	0.11916			1.14	-0.11906
	0.53475	0.11673			1.16	-0.04251
	0.54359	0.11429			1.18	0.05317
	0.55243	0.11185			1.2	0.17346
	0.56127	0.10941			1.22	0.32052
	0.5701	0.10698			1.24	0.49234
	0.57894	0.10454			1.26	0.68245
	0.58778	0.1021			1.28	0.88027
	0.59662	0.09966			1.3	1.0721
	0.60546	0.09723			1.32	1.2426
	0.6143	0.09479			1.34	1.3766
	0.62314	0.09235			1.36	1.4607
	0.63198	0.08991			1.38	1.4852
	0.64082	0.08748			1.4	1.445
	0.64965	0.08504			1.42	1.3405
	0.65849	0.0826			1.44	1.1773
	0.66733	0.08016			1.46	0.96568
	0.67617	0.07773			1.48	0.71961
	0.68501	0.07529			1.5	0.45531
	0.69385	0.07286			1.52	0.18969
	0.70269	0.07042			1.54	-0.06098
	0.71153	0.06798			1.56	-0.28226
	0.72037	0.06555			1.58	-0.46232
	0.7292	0.06312			1.6	-0.59231
	0.73804	0.06069			1.62	-0.66648
	0.74688	0.05826			1.64	-0.68192
	0.75572	0.05584			1.66	-0.63831
	0.76456	0.05343			1.68	-0.53757
	0.7734	0.05102			1.7	-0.38368
	0.78224	0.04862			1.72	-0.1826
	0.79108	0.04624			1.74	0.05767
	0.79991	0.04388			1.76	0.32696
	0.80875	0.04154			1.78	0.61287
	0.81759	0.03924			1.8	0.90088
	0.82643	0.03698			1.82	1.1747
	0.83527	0.03478			1.84	1.4172
	0.84411	0.03265			1.86	1.6112
	0.85295	0.03061			1.88	1.7412
	0.86179	0.02868			1.9	1.7946
	0.87063	0.0269			1.92	1.7637
	0.87946	0.02529			1.94	1.6463
	0.8883	0.02389			1.96	1.4468
	0.89714	0.02275			1.98	1.1766
	0.90598	0.02193			2	0.85283
	0.91482	0.02148			2.02	0.4975
	0.92366	0.02148			2.04	0.13552
	0.9325	0.022			2.06	-0.20765
	0.94134	0.02313			2.08	-0.50838
	0.95017	0.02496			2.1	-0.74715
	0.95901	0.0276			2.12	-0.91034
	0.96785	0.03115			2.14	-0.99139
	0.97669	0.03572			2.16	-0.99114
	0.98553	0.04144			2.18	-0.91743
	0.99437	0.04841			2.2	-0.78386
	1.00321	0.05675			2.22	-0.6081
	1.01205	0.06656			2.24	-0.40978
	1.02089	0.07794			2.26	-0.20838
	1.02972	0.09098			2.28	-0.02136
	1.03856	0.10573			2.3	0.13739
	1.0474	0.12224			2.32	0.25846
	1.05624	0.14055			2.34	0.33726
	1.06508	0.16064			2.36	0.37379
	1.07392	0.18248			2.38	0.37196
	1.08276	0.20605			2.4	0.33856
	1.0916	0.23125			2.42	0.28217
	1.10043	0.258			2.44	0.21207
	1.10927	0.28568			2.46	0.13736
	1.11811	0.31441			2.48	0.06625
	1.12695	0.34439			2.5	0.00573
	1.13579	0.37552			2.52	-0.0386
	1.14463	0.40775			2.54	-0.06251
	1.15347	0.44105			2.56	-0.06303
	1.16231	0.47544			2.58	-0.03837
	1.17115	0.511			2.6	0.01216
	1.17998	0.54787			2.62	0.08806
	1.18882	0.58624			2.64	0.18754
	1.19766	0.62638			2.66	0.30742
	1.2065	0.66861			2.68	0.44295
	1.21534	0.7133			2.7	0.58791
	1.22418	0.76086			2.72	0.73479
	1.23302	0.8117			2.74	0.87517
	1.24186	0.86624			2.76	1.0003
	1.2507	0.92486			2.78	1.102
	1.25953	0.98788			2.8	1.173
	1.26837	1.05551			2.82	1.2081
	1.27721	1.12788			2.84	1.2045
	1.28605	1.20496			2.86	1.162
	1.29489	1.28656			2.88	1.0833
	1.30373	1.37231			2.9	0.97333
	1.31257	1.46166			2.92	0.83878
	1.32141	1.55389			2.94	0.68741
	1.33024	1.64806			2.96	0.5271
	1.33908	1.74311			2.98	0.36509
	1.34792	1.83783			3	0.20736
	1.35676	1.93088			3.02	0.0582
	1.3656	2.02087			3.04	-0.0799
	1.37444	2.10635			3.06	-0.20608
	1.38328	2.18589			3.08	-0.32081
	1.39212	2.2581			3.1	-0.42534
	1.40096	2.32168			3.12	-0.52121
	1.40979	2.37544			3.14	-0.6098
	1.41863	2.41838			3.16	-0.69199
	1.42747	2.44966			3.18	-0.76805
	1.43631	2.46866			3.2	-0.83771
	1.44515	2.47499			3.22	-0.90033
	1.45399	2.46848			3.24	-0.95521
	1.46283	2.44922			3.26	-1.0019
	1.47167	2.41752			3.28	-1.0403
	1.4805	2.37393			3.3	-1.0711
	1.48934	2.31919			3.32	-1.0951
	1.49818	2.25426			3.34	-1.1137
	1.50702	2.18023			3.36	-1.1278
	1.51586	2.09837			3.38	-1.1382
	1.5247	2.01007			3.4	-1.1446
	1.53354	1.91678			3.42	-1.1461
	1.54238	1.82004			3.44	-1.1403
	1.55122	1.72141			3.46	-1.1245
	1.56005	1.62248			3.48	-1.0953
	1.56889	1.52479			3.5	-1.0498
	1.57773	1.42987			3.52	-0.98552
	1.58657	1.33918			3.54	-0.90171
	1.59541	1.25409			3.56	-0.79925
	1.60425	1.17589			3.58	-0.68111
	1.61309	1.10574			3.6	-0.55215
	1.62193	1.04472			3.62	-0.41885
	1.63076	0.99374			3.64	-0.28864
	1.6396	0.95361			3.66	-0.16918
	1.64844	0.92498			3.68	-0.0675
	1.65728	0.90835			3.7	0.0108
	1.66612	0.9041			3.72	0.06209
	1.67496	0.91242			3.74	0.08518
	1.6838	0.93338			3.76	0.08132
	1.69264	0.96685			3.78	0.05406
	1.70148	1.01253			3.8	0.00874
	1.71031	1.06997			3.82	-0.0481
	1.71915	1.1385			3.84	-0.10943
	1.72799	1.21726			3.86	-0.16848
	1.73683	1.30522			3.88	-0.21923
	1.74567	1.40113			3.9	-0.25694
	1.75451	1.50353			3.92	-0.2783
	1.76335	1.61081			3.94	-0.28149
	1.77219	1.72118			3.96	-0.26607
	1.78103	1.83269			3.98	-0.23269
	1.78986	1.9433			4	-0.18287
	1.7987	2.05087			4.02	-0.11865
	1.80754	2.15325			4.04	-0.04244
	1.81638	2.24829			4.06	0.04321
	1.82522	2.33392			4.08	0.13562
	1.83406	2.4082			4.1	0.23205
	1.8429	2.46938			4.12	0.32971
	1.85174	2.51594			4.14	0.42572
	1.86057	2.54662			4.16	0.51718
	1.86941	2.56053			4.18	0.60129
	1.87825	2.55709			4.2	0.67545
	1.88709	2.53612			4.22	0.73747
	1.89593	2.4978			4.24	0.78571
	1.90477	2.44269			4.26	0.81924
	1.91361	2.37169			4.28	0.83789
	1.92245	2.28603			4.3	0.84223
	1.93129	2.18644			4.32	0.83348
	1.94012	2.07547			4.34	0.81333
	1.94896	1.95503			4.36	0.7837
	1.9578	1.82717			4.38	0.74655
	1.96664	1.69399			4.4	0.70369
	1.97548	1.55761			4.42	0.6567
	1.98432	1.42008			4.44	0.60694
	1.99316	1.28335			4.46	0.55559
	2.002	1.14925			4.48	0.50387
	2.01083	1.0194			4.5	0.4532
	2.01967	0.89527			4.52	0.40529
	2.02851	0.77808			4.54	0.36226
	2.03735	0.66887			4.56	0.32659
	2.04619	0.56842			4.58	0.30085
	2.05503	0.47736			4.6	0.28747
	2.06387	0.39609			4.62	0.28833
	2.07271	0.32485			4.64	0.30433
	2.08155	0.26374			4.66	0.33507
	2.09038	0.21271			4.68	0.37868
	2.09922	0.17162			4.7	0.43175
	2.10806	0.14024			4.72	0.48959
	2.1169	0.11826			4.74	0.54663
	2.12574	0.10533			4.76	0.59702
	2.13458	0.10106			4.78	0.6353
	2.14342	0.10503			4.8	0.65708
	2.15226	0.1168			4.82	0.6596
	2.1611	0.1359			4.84	0.64204
	2.16993	0.16187			4.86	0.60565
	2.17877	0.19422			4.88	0.55351
	2.18761	0.23245			4.9	0.49004
	2.19645	0.27605			4.92	0.42041
	2.20529	0.3245			4.94	0.34971
	2.21413	0.37724			4.96	0.28227
	2.22297	0.43372			4.98	0.22106
	2.23181	0.49337			5	0.16739
	2.24064	0.55559			5.02	0.1208
	2.24948	0.61978			5.04	0.07938
	2.25832	0.68531			5.06	0.04021
	2.26716	0.75157			5.08	6.5009e-05
	2.276	0.81793			5.1	-0.04387
	2.28484	0.88376			5.12	-0.09337
	2.29368	0.94844			5.14	-0.14873
	2.30252	1.01136			5.16	-0.20857
	2.31136	1.07194			5.18	-0.26996
	2.32019	1.12961			5.2	-0.32883
	2.32903	1.18384			5.22	-0.38059
	2.33787	1.23412			5.24	-0.4209
	2.34671	1.28002			5.26	-0.44635
	2.35555	1.32113			5.28	-0.45509
	2.36439	1.35709			5.3	-0.44717
	2.37323	1.38761			5.32	-0.42459
	2.38207	1.41249			5.34	-0.39107
	2.3909	1.43154			5.36	-0.35153
	2.39974	1.44471			5.38	-0.31134
	2.40858	1.45197			5.4	-0.27563
	2.41742	1.45341			5.42	-0.24849
	2.42626	1.44918			5.44	-0.23248
	2.4351	1.43951			5.46	-0.22832
	2.44394	1.42473			5.48	-0.2349
	2.45278	1.40524			5.5	-0.24958
	2.46162	1.38152			5.52	-0.26867
	2.47045	1.35413			5.54	-0.28814
	2.47929	1.32372			5.56	-0.30423
	2.48813	1.29097			5.58	-0.31409
	2.49697	1.25664			5.6	-0.31615
	2.50581	1.22156			5.62	-0.31027
	2.51465	1.18656			5.64	-0.29768
	2.52349	1.15252			5.66	-0.2806
	2.53233	1.12034			5.68	-0.26178
	2.54116	1.09092			5.7	-0.24398
	2.55	1.06512			5.72	-0.22938
	2.55884	1.04381			5.74	-0.21925
	2.56768	1.02778			5.76	-0.21373
	2.57652	1.01778			5.78	-0.21183
	2.58536	1.01447			5.8	-0.21167
	2.5942	1.01842			5.82	-0.21085
	2.60304	1.0301			5.84	-0.20689
	2.61188	1.04986			5.86	-0.19774
	2.62071	1.0779			5.88	-0.18211
	2.62955	1.1143			5.9	-0.15972
	2.63839	1.159			5.92	-0.13131
	2.64723	1.21176			5.94	-0.09858
	2.65607	1.27221			5.96	-0.0638
	2.66491	1.33983			5.98	-0.02955
	2.67375	1.41394			6	0.00176
	2.68259	1.49375			6.02	0.02818
	2.69143	1.57832			6.04	0.04844
	2.70026	1.66661			6.06	0.06202
	2.7091	1.75749			6.08	0.06911
	2.71794	1.85084			6.1	0.0704
	2.72678	1.94442			6.12	0.0668
	2.73562	2.03683			6.14	0.05918
	2.74446	2.12679			6.16	0.04817
	2.7533	2.21303			6.18	0.034
	2.76214	2.29432			6.2	0.01653
	2.77097	2.36952			6.22	-0.00463
	2.77981	2.43754			6.24	-0.0299
	2.78865	2.49743			6.26	-0.05944
	2.79749	2.54835			6.28	-0.09291
	2.80633	2.58959			6.3	-0.1293
	2.81517	2.62057			6.32	-0.16689
	2.82401	2.64088			6.34	-0.20331
	2.83285	2.65024			6.36	-0.23584
	2.84169	2.64853			6.38	-0.26175
	2.85052	2.63579			6.4	-0.27871
	2.85936	2.61217			6.42	-0.28522
	2.8682	2.57798			6.44	-0.28087
	2.87704	2.53365			6.46	-0.26656
	2.88588	2.47974			6.48	-0.24445
	2.89472	2.4169			6.5	-0.21774
	2.90356	2.3459			6.52	-0.19028
	2.9124	2.26757			6.54	-0.16611
	2.92123	2.18284			6.56	-0.14886
	2.93007	2.09269			6.58	-0.14131
	2.93891	1.99812			6.6	-0.14499
	2.94775	1.9002			6.62	-0.15998
	2.95659	1.79998			6.64	-0.18488
	2.96543	1.69853			6.66	-0.21707
	2.97427	1.59687			6.68	-0.25305
	2.98311	1.496			6.7	-0.2889
	2.99195	1.39685			6.72	-0.32084
	3.00078	1.30026			6.74	-0.34563
	3.00962	1.20701			6.76	-0.36101
	3.01846	1.11774			6.78	-0.36585
	3.0273	1.033			6.8	-0.36018
	3.03614	0.95321			6.82	-0.3451
	3.04498	0.87864			6.84	-0.32248
	3.05382	0.80946			6.86	-0.29459
	3.06266	0.74571			6.88	-0.26381
	3.0715	0.68731			6.9	-0.23225
	3.08033	0.63407			6.92	-0.20154
	3.08917	0.58573			6.94	-0.17268
	3.09801	0.54195			6.96	-0.14609
	3.10685	0.50233			6.98	-0.12165
	3.11569	0.46646			7	-0.09892
	3.12453	0.4339			7.02	-0.0773
	3.13337	0.40422			7.04	-0.05626
	3.14221	0.37703			7.06	-0.03547
	3.15104	0.35198			7.08	-0.01489
	3.15988	0.32875			7.1	0.0052
	3.16872	0.30711			7.12	0.02427
	3.17756	0.28688			7.14	0.04165
	3.1864	0.26795			7.16	0.05661
	3.19524	0.25028			7.18	0.06845
	3.20408	0.23388			7.2	0.07664
	3.21292	0.2188			7.22	0.0808
	3.22176	0.20513			7.24	0.08074
	3.23059	0.193			7.26	0.07642
	3.23943	0.18252			7.28	0.06793
	3.24827	0.17382			7.3	0.05541
	3.25711	0.16701			7.32	0.03914
	3.26595	0.16215			7.34	0.01946
	3.27479	0.1593			7.36	-0.00313
	3.28363	0.15846			7.38	-0.02792
	3.29247	0.1596			7.4	-0.05396
	3.3013	0.16265			7.42	-0.08003
	3.31014	0.16748			7.44	-0.10466
	3.31898	0.17395			7.46	-0.12623
	3.32782	0.18189			7.48	-0.14312
	3.33666	0.19111			7.5	-0.15388
	3.3455	0.20139			7.52	-0.15743
	3.35434	0.21255			7.54	-0.15329
	3.36318	0.22438			7.56	-0.14165
	3.37202	0.2367			7.58	-0.12348
	3.38085	0.24936			7.6	-0.10044
	3.38969	0.2622			7.62	-0.07475
	3.39853	0.27513			7.64	-0.04893
	3.40737	0.28806			7.66	-0.02551
	3.41621	0.30094			7.68	-0.00671
	3.42505	0.31374			7.7	0.00583
	3.43389	0.32647			7.72	0.01126
	3.44273	0.33916			7.74	0.00959
	3.45156	0.35185			7.76	0.00165
	3.4604	0.3646			7.78	-0.01106
	3.46924	0.37751			7.8	-0.02662
	3.47808	0.39067			7.82	-0.04305
	3.48692	0.40417			7.84	-0.05856
	3.49576	0.41813			7.86	-0.07181
	3.5046	0.43266			7.88	-0.08211
	3.51344	0.44788			7.9	-0.08942
	3.52228	0.4639			7.92	-0.09426
	3.53111	0.48083			7.94	-0.09751
	3.53995	0.49877			7.96	-0.10013
	3.54879	0.51779			7.98	-0.10292
	3.55763	0.53798			8	-0.1062
	3.56647	0.55935			8.02	-0.10969
	3.57531	0.58192			8.04	-0.11248
	3.58415	0.60566			8.06	-0.1131
	3.59299	0.63049			8.08	-0.10977
	3.60183	0.65629			8.1	-0.10071
	3.61066	0.6829			8.12	-0.08448
	3.6195	0.7101			8.14	-0.06031
	3.62834	0.73761			8.16	-0.02838
	3.63718	0.76512			8.18	0.01012
	3.64602	0.79283			8.2	0.05298
	3.65486	0.82065			8.22	0.09718
	3.6637	0.84727			8.24	0.13925
	3.67254	0.87224			8.26	0.17568
	3.68137	0.89513			8.28	0.20337
	3.69021	0.9155			8.3	0.22004
	3.69905	0.93295			8.32	0.22457
	3.70789	0.94709			8.34	0.21712
	3.71673	0.95764			8.36	0.19914
	3.72557	0.96434			8.38	0.17322
	3.73441	0.96703			8.4	0.14272
	3.74325	0.96563			8.42	0.11137
	3.75209	0.96017			8.44	0.08281
	3.76092	0.95075			8.46	0.06016
	3.76976	0.93755			8.48	0.04569
	3.7786	0.92087			8.5	0.04055
	3.78744	0.90106			8.52	0.04475
	3.79628	0.87852			8.54	0.05719
	3.80512	0.85372			8.56	0.07594
	3.81396	0.82715			8.58	0.09843
	3.8228	0.79931			8.6	0.1219
	3.83163	0.77071			8.62	0.14368
	3.84047	0.74181			8.64	0.16149
	3.84931	0.71307			8.66	0.17368
	3.85815	0.68487			8.68	0.17933
	3.86699	0.65757			8.7	0.17828
	3.87583	0.63142			8.72	0.17103
	3.88467	0.60665			8.74	0.15866
	3.89351	0.5834			8.76	0.14259
	3.90235	0.56174			8.78	0.12443
	3.91118	0.54172			8.8	0.10577
	3.92002	0.5233			8.82	0.08805
	3.92886	0.50643			8.84	0.07242
	3.9377	0.49102			8.86	0.05968
	3.94654	0.47699			8.88	0.05024
	3.95538	0.46422			8.9	0.04417
	3.96422	0.45264			8.92	0.04115
	3.97306	0.44216			8.94	0.0406
	3.98189	0.43273			8.96	0.04176
	3.99073	0.42432			8.98	0.04374
	3.99957	0.41695			9	0.04563
	4.00841	0.41064			9.02	0.04664
	4.01725	0.40546			9.04	0.04618
	4.02609	0.40149			9.06	0.04393
	4.03493	0.39883			9.08	0.03993
	4.04377	0.3976			9.1	0.03458
	4.05261	0.39792			9.12	0.02862
	4.06144	0.39989			9.14	0.02306
	4.07028	0.40361			9.16	0.01904
	4.07912	0.40916			9.18	0.0177
	4.08796	0.41659			9.2	0.02
	4.0968	0.42591			9.22	0.0265
	4.10564	0.43712			9.24	0.03731
	4.11448	0.45015			9.26	0.05191
	4.12332	0.46492			9.28	0.06925
	4.13216	0.4813			9.3	0.08773
	4.14099	0.49914			9.32	0.10544
	4.14983	0.51827			9.34	0.12034
	4.15867	0.53848			9.36	0.13056
	4.16751	0.55957			9.38	0.13458
	4.17635	0.58134			9.4	0.13152
	4.18519	0.60358			9.42	0.12124
	4.19403	0.62611			9.44	0.10441
	4.20287	0.64875			9.46	0.08241
	4.2117	0.67137			9.48	0.05721
	4.22054	0.69385			9.5	0.0311
	4.22938	0.71612			9.52	0.00641
	4.23822	0.73813			9.54	-0.01476
	4.24706	0.75985			9.56	-0.03079
	4.2559	0.7813			9.58	-0.04071
	4.26474	0.8025			9.6	-0.04428
	4.27358	0.82349			9.62	-0.04196
	4.28242	0.84428			9.64	-0.03476
	4.29125	0.86491			9.66	-0.0241
	4.30009	0.88538			9.68	-0.01155
	4.30893	0.90563			9.7	0.00141
	4.31777	0.9256			9.72	0.01348
	4.32661	0.94515			9.74	0.02377
	4.33545	0.9641			9.76	0.03173
	4.34429	0.9822			9.78	0.03719
	4.35313	0.99915			9.8	0.04022
	4.36196	1.01459			9.82	0.04105
	4.3708	1.02812			9.84	0.03989
	4.37964	1.03931			9.86	0.03692
	4.38848	1.0477			9.88	0.03221
	4.39732	1.05283			9.9	0.02575
	4.40616	1.05427			9.92	0.01753
	4.415	1.05159			9.94	0.00768
	4.42384	1.04444			9.96	-0.00348
	4.43268	1.03254			9.98	-0.01529
	4.44151	1.0157			10	-0.02679
	4.45035	0.99381			10.02	-0.03674
	4.45919	0.9669			10.04	-0.04375
	4.46803	0.93509			10.06	-0.04652
	4.47687	0.89866			10.08	-0.04402
	4.48571	0.85797			10.1	-0.03579
	4.49455	0.81352			10.12	-0.02203
	4.50339	0.7659			10.14	-0.00378
	4.51223	0.71578			10.16	0.01717
	4.52106	0.66393			10.18	0.03841
	4.5299	0.61113			10.2	0.05718
	4.53874	0.55823			10.22	0.07075
	4.54758	0.50607			10.24	0.07679
	4.55642	0.45546			10.26	0.07373
	4.56526	0.40721			10.28	0.06104
	4.5741	0.36206			10.3	0.0394
	4.58294	0.32066			10.32	0.01066
	4.59177	0.28404			10.34	-0.02235
	4.60061	0.25244			10.36	-0.0561
	4.60945	0.22605			10.38	-0.08687
	4.61829	0.20516			10.4	-0.11116
	4.62713	0.18995			10.42	-0.12615
	4.63597	0.18046			10.44	-0.13013
	4.64481	0.17665			10.46	-0.12262
	4.65365	0.17839			10.48	-0.10452
	4.66249	0.18545			10.5	-0.07788
	4.67132	0.19752			10.52	-0.04573
	4.68016	0.21422			10.54	-0.01158
	4.689	0.23513			10.56	0.02096
	4.69784	0.25977			10.58	0.04866
	4.70668	0.28763			10.6	0.06902
	4.71552	0.31819			10.62	0.08052
	4.72436	0.3509			10.64	0.08275
	4.7332	0.38524			10.66	0.07631
	4.74203	0.42066			10.68	0.06273
	4.75087	0.45666			10.7	0.04412
	4.75971	0.49276			10.72	0.02288
	4.76855	0.52848			10.74	0.00143
	4.77739	0.56341			10.76	-0.01814
	4.78623	0.59715			10.78	-0.03417
	4.79507	0.62935			10.8	-0.04562
	4.80391	0.65968			10.82	-0.05201
	4.81275	0.68788			10.84	-0.05339
	4.82158	0.7137			10.86	-0.05024
	4.83042	0.73692			10.88	-0.04328
	4.83926	0.75736			10.9	-0.03341
	4.8481	0.77486			10.92	-0.02156
	4.85694	0.7893			10.94	-0.00865
	4.86578	0.80057			10.96	0.00447
	4.87462	0.80858			10.98	0.01699
	4.88346	0.81327			11	0.02817
	4.89229	0.81459			11.02	0.03731
	4.90113	0.81251			11.04	0.04382
	4.90997	0.80703			11.06	0.04722
	4.91881	0.79817			11.08	0.04725
	4.92765	0.78596			11.1	0.04388
	4.93649	0.77049			11.12	0.03742
	4.94533	0.75187			11.14	0.02851
	4.95417	0.73024			11.16	0.01812
	4.96301	0.70579			11.18	0.00745
	4.97184	0.67874			11.2	-0.00218
	4.98068	0.64937			11.22	-0.0095
	4.98952	0.618			11.24	-0.01349
	4.99836	0.58497			11.26	-0.01351
	5.0072	0.55069			11.28	-0.00943
	5.01604	0.51559			11.3	-0.00166
	5.02488	0.48012			11.32	0.00888
	5.03372	0.44476			11.34	0.02086
	5.04256	0.41			11.36	0.03281
	5.05139	0.37635			11.38	0.04326
	5.06023	0.34428			11.4	0.05103
	5.06907	0.31426			11.42	0.05538
	5.07791	0.28675			11.44	0.05615
	5.08675	0.26214			11.46	0.05378
	5.09559	0.24078			11.48	0.0492
	5.10443	0.22297			11.5	0.04371
	5.11327	0.20894			11.52	0.0387
	5.1221	0.19883			11.54	0.03542
	5.13094	0.19272			11.56	0.03478
	5.13978	0.1906			11.58	0.03712
	5.14862	0.19237			11.6	0.0422
	5.15746	0.19784			11.62	0.04924
	5.1663	0.20675			11.64	0.05702
	5.17514	0.21875			11.66	0.06415
	5.18398	0.23342			11.68	0.06932
	5.19282	0.25029			11.7	0.07155
	5.20165	0.26884			11.72	0.07037
	5.21049	0.28849			11.74	0.06597
	5.21933	0.30868			11.76	0.05912
	5.22817	0.32882			11.78	0.05111
	5.23701	0.34833			11.8	0.04348
	5.24585	0.36668			11.82	0.03775
	5.25469	0.38338			11.84	0.03515
	5.26353	0.39799			11.86	0.03635
	5.27236	0.41016			11.88	0.04132
	5.2812	0.41962			11.9	0.04928
	5.29004	0.42618			11.92	0.05885
	5.29888	0.42978			11.94	0.06821
	5.30772	0.43043			11.96	0.07545
	5.31656	0.42825			11.98	0.07887
	5.3254	0.42344			12	0.07731
	5.33424	0.4163			12.02	0.07038
	5.34308	0.40717			12.04	0.05857
	5.35191	0.39649			12.06	0.0432
	5.36075	0.3847			12.08	0.02628
	5.36959	0.37229			12.1	0.01017
	5.37843	0.35974			12.12	-0.00274
	5.38727	0.34752			12.14	-0.01043
	5.39611	0.3361			12.16	-0.01158
	5.40495	0.32586			12.18	-0.00576
	5.41379	0.31717			12.2	0.00644
	5.42263	0.31032			12.22	0.02353
	5.43146	0.30551			12.24	0.04328
	5.4403	0.30289			12.26	0.06308
	5.44914	0.3025			12.28	0.08031
	5.45798	0.30431			12.3	0.09271
	5.46682	0.30822			12.32	0.09869
	5.47566	0.31403			12.34	0.09755
	5.4845	0.3215			12.36	0.08958
	5.49334	0.33032			12.38	0.07593
	5.50217	0.34014			12.4	0.05845
	5.51101	0.35057			12.42	0.03939
	5.51985	0.36121			12.44	0.02109
	5.52869	0.37165			12.46	0.00561
	5.53753	0.38149			12.48	-0.00549
	5.54637	0.39037			12.5	-0.01132
	5.55521	0.39794			12.52	-0.01176
	5.56405	0.40392			12.54	-0.00735
	5.57289	0.40806			12.56	0.0008393
	5.58172	0.4102			12.58	0.01141
	5.59056	0.41022			12.6	0.02287
	5.5994	0.40938			12.62	0.03385
	5.60824	0.40643			12.64	0.04324
	5.61708	0.40141			12.66	0.05031
	5.62592	0.39447			12.68	0.0547
	5.63476	0.38578			12.7	0.05636
	5.6436	0.37557			12.72	0.05549
	5.65243	0.36408			12.74	0.05238
	5.66127	0.35159			12.76	0.04738
	5.67011	0.33836			12.78	0.04076
	5.67895	0.32468			12.8	0.03275
	5.68779	0.31082			12.82	0.02355
	5.69663	0.29703			12.84	0.0134
	5.70547	0.28355			12.86	0.00264
	5.71431	0.27061			12.88	-0.00821
	5.72315	0.25839			12.9	-0.01843
	5.73198	0.24706			12.92	-0.02713
	5.74082	0.23677			12.94	-0.03331
	5.74966	0.22762			12.96	-0.03599
	5.7585	0.2197			12.98	-0.0344
	5.76734	0.21308			13	-0.02808
	5.77618	0.20779			13.02	-0.01708
	5.78502	0.20384			13.04	-0.00196
	5.79386	0.2012			13.06	0.01613
	5.80269	0.19983			13.08	0.03561
	5.81153	0.19965			13.1	0.05462
	5.82037	0.20057			13.12	0.07121
	5.82921	0.20246			13.14	0.08361
	5.83805	0.20517			13.16	0.0905
	5.84689	0.20854			13.18	0.09112
	5.85573	0.21239			13.2	0.08547
	5.86457	0.21651			13.22	0.07424
	5.87341	0.22074			13.24	0.05877
	5.88224	0.22486			13.26	0.04084
	5.89108	0.22872			13.28	0.02246
	5.89992	0.23215			13.3	0.00556
	5.90876	0.23503			13.32	-0.0082
	5.9176	0.23725			13.34	-0.01773
	5.92644	0.23875			13.36	-0.0225
	5.93528	0.23951			13.38	-0.02271
	5.94412	0.23955			13.4	-0.0191
	5.95296	0.23891			13.42	-0.01289
	5.96179	0.2377			13.44	-0.00551
	5.97063	0.23603			13.46	0.00156
	5.97947	0.23404			13.48	0.00704
	5.98831	0.2319			13.5	0.01004
	5.99715	0.22977			13.52	0.01009
	6.00599	0.22782			13.54	0.00724
	6.01483	0.22622			13.56	0.00199
	6.02367	0.22509			13.58	-0.00484
	6.0325	0.22458			13.6	-0.01224
	6.04134	0.22476			13.62	-0.01917
	6.05018	0.22571			13.64	-0.02471
	6.05902	0.22746			13.66	-0.02816
	6.06786	0.23003			13.68	-0.02917
	6.0767	0.23339			13.7	-0.02769
	6.08554	0.23751			13.72	-0.024
	6.09438	0.24232			13.74	-0.01859
	6.10322	0.24776			13.76	-0.01214
	6.11205	0.25375			13.78	-0.00535
	6.12089	0.26022			13.8	0.00108
	6.12973	0.2671			13.82	0.00658
	6.13857	0.27432			13.84	0.01072
	6.14741	0.28183			13.86	0.01327
	6.15625	0.28959			13.88	0.01418
	6.16509	0.29758			13.9	0.01353
	6.17393	0.30579			13.92	0.01159
	6.18276	0.31419			13.94	0.00871
	6.1916	0.32281			13.96	0.00529
	6.20044	0.33165			13.98	0.00177
	6.20928	0.34072			14	-0.00145
	6.21812	0.35002			14.02	-0.004
	6.22696	0.35954			14.04	-0.00565
	6.2358	0.36929			14.06	-0.00628
	6.24464	0.37922			14.08	-0.00592
	6.25348	0.38931			14.1	-0.00478
	6.26231	0.39951			14.12	-0.00322
	6.27115	0.40974			14.14	-0.00171
	6.27999	0.41994			14.16	-0.00079464
	6.28883	0.43002			14.18	-0.0009909
	6.29767	0.43988			14.2	-0.00272
	6.30651	0.44943			14.22	-0.00623
	6.31535	0.45856			14.24	-0.01149
	6.32419	0.46718			14.26	-0.01821
	6.33303	0.4752			14.28	-0.02579
	6.34186	0.48253			14.3	-0.03343
	6.3507	0.48909			14.32	-0.04017
	6.35954	0.49483			14.34	-0.04507
	6.36838	0.49969			14.36	-0.04733
	6.37722	0.50365			14.38	-0.04646
	6.38606	0.50668			14.4	-0.04236
	6.3949	0.50881			14.42	-0.0354
	6.40374	0.51005			14.44	-0.0264
	6.41257	0.51044			14.46	-0.01655
	6.42141	0.51005			14.48	-0.00728
	6.43025	0.50895			14.5	-2.9274·10⁻⁰⁶
	6.43909	0.50725			14.52	0.00403
	6.44793	0.50505			14.54	0.00397
	6.45677	0.50248			14.56	-0.00046412
	6.46561	0.49966			14.58	-0.00894
	6.47445	0.49675			14.6	-0.02051
	6.48329	0.49388			14.62	-0.03372
	6.49212	0.49119			14.64	-0.04678
	6.50096	0.4888			14.66	-0.05788
	6.5098	0.48684			14.68	-0.06539
	6.51864	0.48541			14.7	-0.06813
	6.52748	0.48458			14.72	-0.06557
	6.53632	0.48441			14.74	-0.0579
	6.54516	0.48492			14.76	-0.04605
	6.554	0.48609			14.78	-0.03152
	6.56283	0.48788			14.8	-0.01618
	6.57167	0.49021			14.82	-0.00203
	6.58051	0.49295			14.84	0.00915
	6.58935	0.49598			14.86	0.01602
	6.59819	0.4991			14.88	0.01786
	6.60703	0.50214			14.9	0.01473
	6.61587	0.50489			14.92	0.00737
	6.62471	0.50713			14.94	-0.00287
	6.63355	0.50868			14.96	-0.0143
	6.64238	0.50932			14.98	-0.02509
	6.65122	0.5089			15	-0.03362
	6.66006	0.50727			15.02	-0.03868
	6.6689	0.50432			15.04	-0.03966
	6.67774	0.49999			15.06	-0.03662
	6.68658	0.49428			15.08	-0.03023
	6.69542	0.4872			15.1	-0.02171
	6.70426	0.47885			15.12	-0.01254
	6.71309	0.46935			15.14	-0.00427
	6.72193	0.45887			15.16	0.00172
	6.73077	0.44763			15.18	0.00445
	6.73961	0.43586			15.2	0.00346
	6.74845	0.42383			15.22	-0.00115
	6.75729	0.41181			15.24	-0.00874
	6.76613	0.40006			15.26	-0.01828
	6.77497	0.38886			15.28	-0.0285
	6.78381	0.37845			15.3	-0.0381
	6.79264	0.36905			15.32	-0.0459
	6.80148	0.36			15.34	-0.05104
	6.81032	0.35228			15.36	-0.05304
	6.81916	0.346			15.38	-0.05182
	6.828	0.34122			15.4	-0.0477
	6.83684	0.33795			15.42	-0.04126
	6.84568	0.33616			15.44	-0.03326
	6.85452	0.33577			15.46	-0.02456
	6.86336	0.33671			15.48	-0.01593
	6.87219	0.33883			15.5	-0.00807
	6.88103	0.342			15.52	-0.0015
	6.88987	0.34606			15.54	0.00339
	6.89871	0.35085			15.56	0.00635
	6.90755	0.35621			15.58	0.00725
	6.91639	0.362			15.6	0.00602
	6.92523	0.36807			15.62	0.00268
	6.93407	0.37429			15.64	-0.00268
	6.9429	0.38057			15.66	-0.00984
	6.95174	0.38679			15.68	-0.01844
	6.96058	0.39287			15.7	-0.02794
	6.96942	0.39874			15.72	-0.03761
	6.97826	0.40434			15.74	-0.04655
	6.9871	0.40961			15.76	-0.05379
	6.99594	0.41448			15.78	-0.05834
	7.00478	0.41889			15.8	-0.0594
	7.01362	0.42277			15.82	-0.05643
	7.02245	0.42607			15.84	-0.04931
	7.03129	0.4287			15.86	-0.03842
	7.04013	0.43058			15.88	-0.02466
	7.04897	0.43163			15.9	-0.00935
	7.05781	0.43178			15.92	0.00583
	7.06665	0.43095			15.94	0.01912
	7.07549	0.42905			15.96	0.02886
	7.08433	0.42604			15.98	0.03374
	7.09316	0.42187			16	0.03303
	7.102	0.41651			16.02	0.02669
	7.11084	0.40996			16.04	0.01538
	7.11968	0.40222			16.06	0.00047291
	7.12852	0.39334			16.08	-0.0162
	7.13736	0.38338			16.1	-0.03254
	7.1462	0.37242			16.12	-0.04648
	7.15504	0.36056			16.14	-0.0563
	7.16388	0.34794			16.16	-0.06083
	7.17271	0.33468			16.18	-0.05966
	7.18155	0.32094			16.2	-0.05315
	7.19039	0.30689			16.22	-0.04238
	7.19923	0.29269			16.24	-0.029
	7.20807	0.27852			16.26	-0.01496
	7.21691	0.26454			16.28	-0.0022
	7.22575	0.25092			16.3	0.00758
	7.23459	0.23782			16.32	0.01321
	7.24342	0.22541			16.34	0.01419
	7.25226	0.21382			16.36	0.01073
	7.2611	0.20319			16.38	0.00365
	7.26994	0.19363			16.4	-0.00571
	7.27878	0.18527			16.42	-0.0158
	7.28762	0.17818			16.44	-0.02507
	7.29646	0.17245			16.46	-0.03222
	7.3053	0.16815			16.48	-0.0364
	7.31414	0.16531			16.5	-0.03731
	7.32297	0.16399			16.52	-0.0352
	7.33181	0.16419			16.54	-0.03079
	7.34065	0.16591			16.56	-0.02514
	7.34949	0.16916			16.58	-0.01937
	7.35833	0.1739			16.6	-0.01454
	7.36717	0.18011			16.62	-0.01141
	7.37601	0.18772			16.64	-0.01034
	7.38485	0.19669			16.66	-0.01127
	7.39369	0.20693			16.68	-0.01372
	7.40252	0.21837			16.7	-0.01696
	7.41136	0.23007			16.72	-0.02012
	7.4202	0.24259			16.74	-0.0224
	7.42904	0.25598			16.76	-0.0232
	7.43788	0.27013			16.78	-0.02228
	7.44672	0.2849			16.8	-0.01975
	7.45556	0.30016			16.82	-0.0161
	7.4644	0.31575			16.84	-0.01206
	7.47323	0.33153			16.86	-0.0085
	7.48207	0.34735			16.88	-0.00624
	7.49091	0.36305			16.9	-0.00589
	7.49975	0.37847			16.92	-0.00775
	7.50859	0.39347			16.94	-0.01173
	7.51743	0.40791			16.96	-0.01737
	7.52627	0.42164			16.98	-0.0239
	7.53511	0.43456			17	-0.03036
	7.54395	0.44654			17.02	-0.03576
	7.55278	0.4575			17.04	-0.03922
	7.56162	0.46736			17.06	-0.04015
	7.57046	0.47607			17.08	-0.0383
	7.5793	0.48359			17.1	-0.0338
	7.58814	0.48992			17.12	-0.02713
	7.59698	0.49506			17.14	-0.01909
	7.60582	0.49904			17.16	-0.01061
	7.61466	0.5019			17.18	-0.00265
	7.62349	0.50372			17.2	0.00391
	7.63233	0.50455			17.22	0.00843
	7.64117	0.5045			17.24	0.0105
	7.65001	0.50365			17.26	0.01005
	7.65885	0.5021			17.28	0.00724
	7.66769	0.49994			17.3	0.00248
	7.67653	0.49726			17.32	-0.0037
	7.68537	0.49415			17.34	-0.01068
	7.69421	0.49067			17.36	-0.01788
	7.70304	0.48689			17.38	-0.02475
	7.71188	0.48285			17.4	-0.03085
	7.72072	0.47859			17.42	-0.0358
	7.72956	0.47413			17.44	-0.03934
	7.7384	0.46948			17.46	-0.04126
	7.74724	0.46464			17.48	-0.04141
	7.75608	0.4596			17.5	-0.0397
	7.76492	0.45435			17.52	-0.03614
	7.77376	0.44888			17.54	-0.03083
	7.78259	0.44316			17.56	-0.02398
	7.79143	0.43719			17.58	-0.01598
	7.80027	0.43097			17.6	-0.00738
	7.80911	0.4245			17.62	0.00114
	7.81795	0.4178			17.64	0.00879
	7.82679	0.41089			17.66	0.01476
	7.83563	0.40381			17.68	0.01833
	7.84447	0.39663			17.7	0.01895
	7.8533	0.3894			17.72	0.01633
	7.86214	0.38221			17.74	0.01055
	7.87098	0.37512			17.76	0.00201
	7.87982	0.36824			17.78	-0.00849
	7.88866	0.36165			17.8	-0.01994
	7.8975	0.35543			17.82	-0.03114
	7.90634	0.34967			17.84	-0.04091
	7.91518	0.34444			17.86	-0.0482
	7.92402	0.3398			17.88	-0.05225
	7.93285	0.33579			17.9	-0.05267
	7.94169	0.33246			17.92	-0.04949
	7.95053	0.3298			17.94	-0.04318
	7.95937	0.32782			17.96	-0.03453
	7.96821	0.32648			17.98	-0.02456
	7.97705	0.32576			18	-0.0144
	7.98589	0.3256			18.02	-0.00508
	7.99473	0.32593			18.04	0.00254
	8.00356	0.32669			18.06	0.0079
	8.0124	0.3278			18.08	0.01079
	8.02124	0.32918			18.1	0.01129
	8.03008	0.33077			18.12	0.0098
	8.03892	0.3325			18.14	0.00685
	8.04776	0.33433			18.16	0.00307
	8.0566	0.33622			18.18	-0.00098407
	8.06544	0.33814			18.2	-0.00486
	8.07428	0.34011			18.22	-0.00831
	8.08311	0.34211			18.24	-0.01127
	8.09195	0.3442			18.26	-0.01383
	8.10079	0.34641			18.28	-0.01622
	8.10963	0.34879			18.3	-0.01863
	8.11847	0.35141			18.32	-0.02126
	8.12731	0.35433			18.34	-0.02412
	8.13615	0.35762			18.36	-0.0271
	8.14499	0.36135			18.38	-0.02992
	8.15382	0.36557			18.4	-0.03218
	8.16266	0.37032			18.42	-0.0334
	8.1715	0.37565			18.44	-0.03314
	8.18034	0.38156			18.46	-0.03105
	8.18918	0.38805			18.48	-0.02697
	8.19802	0.3951			18.5	-0.02095
	8.20686	0.40266			18.52	-0.01328
	8.2157	0.41067			18.54	-0.00444
	8.22454	0.41903			18.56	0.00491
	8.23337	0.42766			18.58	0.01403
	8.24221	0.43642			18.6	0.02216
	8.25105	0.4448			18.62	0.02864
	8.25989	0.45297			18.64	0.03292
	8.26873	0.46085			18.66	0.03463
	8.27757	0.46826			18.68	0.03361
	8.28641	0.47506			18.7	0.02988
	8.29525	0.48108			18.72	0.02364
	8.30409	0.48618			18.74	0.01526
	8.31292	0.49019			18.76	0.0052
	8.32176	0.49301			18.78	-0.00595
	8.3306	0.4945			18.8	-0.01754
	8.33944	0.49456			18.82	-0.02885
	8.34828	0.49313			18.84	-0.03912
	8.35712	0.49014			18.86	-0.04758
	8.36596	0.48556			18.88	-0.0535
	8.3748	0.47939			18.9	-0.0562
	8.38363	0.47165			18.92	-0.05518
	8.39247	0.46239			18.94	-0.05015
	8.40131	0.45168			18.96	-0.04113
	8.41015	0.43961			18.98	-0.02847
	8.41899	0.42631			19	-0.01292
	8.42783	0.41193			19.02	0.00443
	8.43667	0.39661			19.04	0.02218
	8.44551	0.38053			19.06	0.03877
	8.45435	0.36388			19.08	0.05259
	8.46318	0.34684			19.1	0.06222
	8.47202	0.32962			19.12	0.06653
	8.48086	0.3124			19.14	0.0649
	8.4897	0.29536			19.16	0.05729
	8.49854	0.2787			19.18	0.04428
	8.50738	0.26256			19.2	0.02705
	8.51622	0.2471			19.22	0.00723
	8.52506	0.23245			19.24	-0.01322
	8.53389	0.21872			19.26	-0.03226
	8.54273	0.20599			19.28	-0.04803
	8.55157	0.19433			19.3	-0.059
	8.56041	0.18377			19.32	-0.0642
	8.56925	0.17433			19.34	-0.06326
	8.57809	0.166			19.36	-0.05649
	8.58693	0.15874			19.38	-0.04478
	8.59577	0.1525			19.4	-0.02948
	8.60461	0.1472			19.42	-0.01222
	8.61344	0.14276			19.44	0.00532
	8.62228	0.13905			19.46	0.02154
	8.63112	0.13597			19.48	0.03516
	8.63996	0.13339			19.5	0.04528
	8.6488	0.13118			19.52	0.05145
	8.65764	0.1292			19.54	0.05364
	8.66648	0.12734			19.56	0.05216
	8.67532	0.12547			19.58	0.0476
	8.68416	0.1235			19.6	0.04067
	8.69299	0.12134			19.62	0.03209
	8.70183	0.11893			19.64	0.02254
	8.71067	0.11622			19.66	0.0126
	8.71951	0.1132			19.68	0.00271
	8.72835	0.10988			19.7	-0.00677
	8.73719	0.1063			19.72	-0.01552
	8.74603	0.10253			19.74	-0.02325
	8.75487	0.09866			19.76	-0.02961
	8.7637	0.09482			19.78	-0.03424
	8.77254	0.09112			19.8	-0.03675
	8.78138	0.08773			19.82	-0.03676
	8.79022	0.0848			19.84	-0.03401
	8.79906	0.08249			19.86	-0.02839
	8.8079	0.08096			19.88	-0.02005
	8.81674	0.08037			19.9	-0.0094
	8.82558	0.08084			19.92	0.00287
	8.83442	0.08248			19.94	0.01583
	8.84325	0.08539			19.96	0.02841
	8.85209	0.0896			19.98	0.03951
	8.86093	0.09515			20	0.04813
	8.86977	0.10201			20.02	0.05349
	8.87861	0.11013			20.04	0.05515
	8.88745	0.1194			20.06	0.05304
	8.89629	0.12971			20.08	0.0475
	8.90513	0.14088			20.1	0.0392
	8.91396	0.15274			20.12	0.02909
	8.9228	0.16507			20.14	0.01821
	8.93164	0.17766			20.16	0.00762
	8.94048	0.19027			20.18	-0.00175
	8.94932	0.20268			20.2	-0.00922
	8.95816	0.21467			20.22	-0.01437
	8.967	0.22603			20.24	-0.01712
	8.97584	0.23659			20.26	-0.0176
	8.98468	0.24619			20.28	-0.01617
	8.99351	0.25471			20.3	-0.01329
	9.00235	0.26207			20.32	-0.00942
	9.01119	0.26822			20.34	-0.00497
	9.02003	0.27314			20.36	-0.00024255
	9.02887	0.27687			20.38	0.00458
	9.03771	0.27946			20.4	0.0094
	9.04655	0.281			20.42	0.01419
	9.05539	0.28159			20.44	0.01889
	9.06422	0.28136			20.46	0.02338
	9.07306	0.28044			20.48	0.02748
	9.0819	0.27899			20.5	0.03087
	9.09074	0.27714			20.52	0.03319
	9.09958	0.27503			20.54	0.03406
	9.10842	0.27277			20.56	0.03317
	9.11726	0.27049			20.58	0.03035
	9.1261	0.26826			20.6	0.02568
	9.13494	0.26615			20.62	0.01946
	9.14377	0.26422			20.64	0.01228
	9.15261	0.26248			20.66	0.00492
	9.16145	0.26095			20.68	-0.00174
	9.17029	0.25962			20.7	-0.00681
	9.17913	0.25846			20.72	-0.00954
	9.18797	0.25744			20.74	-0.00947
	9.19681	0.25653			20.76	-0.00646
	9.20565	0.25567			20.78	-0.00081118
	9.21449	0.25484			20.8	0.00684
	9.22332	0.25398			20.82	0.01552
	9.23216	0.25307			20.84	0.0241
	9.241	0.25208			20.86	0.03143
	9.24984	0.25099			20.88	0.0365
	9.25868	0.24981			20.9	0.03861
	9.26752	0.24852			20.92	0.03746
	9.27636	0.24713			20.94	0.03321
	9.2852	0.24566			20.96	0.02644
	9.29403	0.24414			20.98	0.01811
	9.30287	0.24257			21	0.00937
	9.31171	0.24098			21.02	0.00146
	9.32055	0.2394			21.04	-0.00454
	9.32939	0.23785			21.06	-0.00781
	9.33823	0.23634			21.08	-0.00793
	9.34707	0.2349			21.1	-0.0049
	9.35591	0.23353			21.12	0.00080873
	9.36475	0.23224			21.14	0.00838
	9.37358	0.23104			21.16	0.01677
	9.38242	0.22994			21.18	0.02483
	9.39126	0.22894			21.2	0.0315
	9.4001	0.22805			21.22	0.03593
	9.40894	0.22728			21.24	0.03763
	9.41778	0.22663			21.26	0.03646
	9.42662	0.22612			21.28	0.03269
	9.43546	0.22576			21.3	0.02694
	9.44429	0.22556			21.32	0.02002
	9.45313	0.22554			21.34	0.01292
	9.46197	0.22572			21.36	0.00654
	9.47081	0.22612			21.38	0.0017
	9.47965	0.22674			21.4	-0.00107
	9.48849	0.2276			21.42	-0.00151
	9.49733	0.22871			21.44	0.00031209
	9.50617	0.23044			21.46	0.00404
	9.51501	0.23243			21.48	0.00911
	9.52384	0.23465			21.5	0.01479
	9.53268	0.2371			21.52	0.02034
	9.54152	0.23977			21.54	0.02506
	9.55036	0.24262			21.56	0.0284
	9.5592	0.24564			21.58	0.03001
	9.56804	0.2488			21.6	0.02978
	9.57688	0.25208			21.62	0.02782
	9.58572	0.25545			21.64	0.02445
	9.59455	0.2589			21.66	0.02015
	9.60339	0.26242			21.68	0.01551
	9.61223	0.26599			21.7	0.0111
	9.62107	0.26961			21.72	0.00748
	9.62991	0.27327			21.74	0.00508
	9.63875	0.27699			21.76	0.00415
	9.64759	0.28077			21.78	0.00476
	9.65643	0.28462			21.8	0.00681
	9.66527	0.28854			21.82	0.00996
	9.6741	0.29255			21.84	0.01379
	9.68294	0.29664			21.86	0.01774
	9.69178	0.30082			21.88	0.02128
	9.70062	0.30508			21.9	0.0239
	9.70946	0.30941			21.92	0.02523
	9.7183	0.31376			21.94	0.02509
	9.72714	0.31813			21.96	0.0235
	9.73598	0.32245			21.98	0.02069
	9.74482	0.32668			22	0.0171
	9.75365	0.33076			22.02	0.0133
	9.76249	0.33463			22.04	0.00991
	9.77133	0.33822			22.06	0.00753
	9.78017	0.34148			22.08	0.00664
	9.78901	0.34435			22.1	0.00751
	9.79785	0.34676			22.12	0.01013
	9.80669	0.34868			22.14	0.01424
	9.81553	0.35006			22.16	0.01929
	9.82436	0.35089			22.18	0.02455
	9.8332	0.35117			22.2	0.02918
	9.84204	0.35089			22.22	0.03237
	9.85088	0.35008			22.24	0.03344
	9.85972	0.34877			22.26	0.03199
	9.86856	0.34703			22.28	0.02795
	9.8774	0.3449			22.3	0.02162
	9.88624	0.34247			22.32	0.01367
	9.89508	0.33981			22.34	0.00503
	9.90391	0.337			22.36	-0.00318
	9.91275	0.33413			22.38	-0.00984
	9.92159	0.33127			22.4	-0.01395
	9.93043	0.32851			22.42	-0.01482
	9.93927	0.32591			22.44	-0.01215
	9.94811	0.32354			22.46	-0.0061
	9.95695	0.32143			22.48	0.00273
	9.96579	0.31963			22.5	0.01334
	9.97462	0.31815			22.52	0.02447
	9.98346	0.31702			22.54	0.03478
	9.9923	0.31622			22.56	0.04299
	10.0011	0.31574			22.58	0.04807
	10.01	0.31557			22.6	0.04937
	10.0188	0.31568			22.62	0.04671
	10.0277	0.31603			22.64	0.0404
	10.0365	0.3166			22.66	0.03119
	10.0453	0.31734			22.68	0.02019
	10.0542	0.31824			22.7	0.00867
	10.063	0.31927			22.72	-0.00201
	10.0718	0.32041			22.74	-0.01066
	10.0807	0.32166			22.76	-0.01634
	10.0895	0.32302			22.78	-0.0185
	10.0984	0.32449			22.8	-0.01701
	10.1072	0.3261			22.82	-0.01216
	10.116	0.32786			22.84	-0.00461
	10.1249	0.32981			22.86	0.00469
	10.1337	0.33198			22.88	0.01467
	10.1426	0.33438			22.9	0.0242
	10.1514	0.33705			22.92	0.03227
	10.1602	0.34			22.94	0.03804
	10.1691	0.34324			22.96	0.04096
	10.1779	0.34676			22.98	0.0408
	10.1868	0.35054			23	0.03761
	10.1956	0.35454			23.02	0.03176
	10.2044	0.35871			23.04	0.02386
	10.2133	0.36298			23.06	0.0147
	10.2221	0.36726			23.08	0.00517
	10.2309	0.37145			23.1	-0.00378
	10.2398	0.37546			23.12	-0.01129
	10.2486	0.37917			23.14	-0.0166
	10.2575	0.38248			23.16	-0.01913
	10.2663	0.38526			23.18	-0.01857
	10.2752	0.38743			23.2	-0.01488
	10.284	0.3889			23.22	-0.00836
	10.2928	0.38959			23.24	0.0004287
	10.3017	0.38947			23.26	0.01063
	10.3105	0.3885			23.28	0.02119
	10.3193	0.3867			23.3	0.03096
	10.3282	0.38408			23.32	0.0388
	10.337	0.38069			23.34	0.04373
	10.3459	0.37662			23.36	0.04504
	10.3547	0.37196			23.38	0.04237
	10.3635	0.36682			23.4	0.03585
	10.3724	0.36133			23.42	0.02605
	10.3812	0.35563			23.44	0.01398
	10.3901	0.34985			23.46	0.00095523
	10.3989	0.34413			23.48	-0.01151
	10.4077	0.33861			23.5	-0.02194
	10.4166	0.3334			23.52	-0.02902
	10.4254	0.32861			23.54	-0.03185
	10.4342	0.32433			23.56	-0.03003
	10.4431	0.32064			23.58	-0.02373
	10.4519	0.31758			23.6	-0.01372
	10.4608	0.31519			23.62	-0.00122
	10.4696	0.31347			23.64	0.01217
	10.4784	0.31242			23.66	0.02479
	10.4873	0.31201			23.68	0.03504
	10.4961	0.3122			23.7	0.04166
	10.5049	0.31293			23.72	0.0439
	10.5138	0.31414			23.74	0.04159
	10.5226	0.31576			23.76	0.03516
	10.5315	0.3177			23.78	0.02562
	10.5403	0.3199			23.8	0.01433
	10.5491	0.32226			23.82	0.00287
	10.558	0.32471			23.84	-0.00725
	10.5668	0.32716			23.86	-0.01477
	10.5757	0.32955			23.88	-0.01886
	10.5845	0.3318			23.9	-0.01924
	10.5933	0.33386			23.92	-0.01616
	10.6022	0.33566			23.94	-0.01039
	10.611	0.33717			23.96	-0.00303
	10.6199	0.33835			23.98	0.00463
	10.6287	0.33917			24	0.01137
	10.6375	0.33961			24.02	0.01619
	10.6464	0.33965			24.04	0.01849
	10.6552	0.3393			24.06	0.01809
	10.664	0.33857			24.08	0.0153
	10.6729	0.33745			24.1	0.0108
	10.6817	0.33598			24.12	0.00551
	10.6906	0.33416			24.14	0.00043168
	10.6994	0.33203			24.16	-0.00353
	10.7082	0.32962			24.18	-0.00573
	10.7171	0.32694			24.2	-0.00587
	10.7259	0.32403			24.22	-0.00403
	10.7348	0.3209			24.24	-0.00066935
	10.7436	0.31757			24.26	0.00351
	10.7524	0.31407			24.28	0.00765
	10.7613	0.31039			24.3	0.01094
	10.7701	0.30668			24.32	0.01273
	10.779	0.3028			24.34	0.01263
	10.7878	0.29876			24.36	0.01061
	10.7966	0.29453			24.38	0.00695
	10.8055	0.29013			24.4	0.00223
	10.8143	0.28553			24.42	-0.00282
	10.8232	0.28072			24.44	-0.00741
	10.832	0.2757			24.46	-0.01086
	10.8408	0.27046			24.48	-0.01267
	10.8497	0.265			24.5	-0.01263
	10.8585	0.25933			24.52	-0.01083
	10.8674	0.25347			24.54	-0.00761
	10.8762	0.24743			24.56	-0.00353
	10.885	0.24126			24.58	0.00075718
	10.8939	0.23499			24.6	0.00463
	10.9027	0.22867			24.62	0.00757
	10.9115	0.22236			24.64	0.00923
	10.9204	0.21615			24.66	0.00953
	10.9292	0.2101			24.68	0.00856
	10.9381	0.20431			24.7	0.00661
	10.9469	0.19888			24.72	0.00407
	10.9557	0.1939			24.74	0.00134
	10.9646	0.18949			24.76	-0.00119
	10.9734	0.18574			24.78	-0.00329
	10.9823	0.18278			24.8	-0.00484
	10.9911	0.1807			24.82	-0.00584
	10.9999	0.17959			24.84	-0.0064
	11.0088	0.17955			24.86	-0.00668
	11.0176	0.18065			24.88	-0.00684
	11.0265	0.18295			24.9	-0.00698
	11.0353	0.18649			24.92	-0.00712
	11.0441	0.19129			24.94	-0.00717
	11.053	0.19734			24.96	-0.00702
	11.0618	0.20463			24.98	-0.0065
	11.0706	0.21308			25	-0.00551
	11.0795	0.22264			25.02	-0.004
	11.0883	0.23317			25.04	-0.00206
	11.0972	0.24457			25.06	8.689·10⁻⁰⁵
	11.106	0.25667			25.08	0.00211
	11.1148	0.26931			25.1	0.00363
	11.1237	0.28231			25.12	0.00426
	11.1325	0.29547			25.14	0.00371
	11.1413	0.30859			25.16	0.00185
	11.1502	0.32148			25.18	-0.00125
	11.159	0.33395			25.2	-0.00527
	11.1679	0.3458			25.22	-0.00971
	11.1767	0.35688			25.24	-0.01394
	11.1855	0.36703			25.26	-0.01728
	11.1944	0.37613			25.28	-0.01915
	11.2032	0.38408			25.3	-0.01912
	11.2121	0.39081			25.32	-0.01706
	11.2209	0.39627			25.34	-0.01313
	11.2297	0.40046			25.36	-0.0078
	11.2386	0.40339			25.38	-0.0018
	11.2474	0.40511			25.4	0.00399
	11.2563	0.40568			25.42	0.00868
	11.2651	0.4052			25.44	0.0115
	11.2739	0.40379			25.46	0.01192
	11.2828	0.40157			25.48	0.00974
	11.2916	0.39868			25.5	0.00517
	11.3004	0.39527			25.52	-0.00126
	11.3093	0.39148			25.54	-0.0087
	11.3181	0.38748			25.56	-0.01615
	11.327	0.3834			25.58	-0.0226
	11.3358	0.37938			25.6	-0.02714
	11.3446	0.37554			25.62	-0.02915
	11.3535	0.37199			25.64	-0.02836
	11.3623	0.36882			25.66	-0.0249
	11.3712	0.3661			25.68	-0.01926
	11.38	0.36389			25.7	-0.01224
	11.3888	0.36224			25.72	-0.00483
	11.3977	0.36115			25.74	0.00195
	11.4065	0.36064			25.76	0.00721
	11.4154	0.36069			25.78	0.01027
	11.4242	0.36129			25.8	0.01075
	11.433	0.36239			25.82	0.00867
	11.4419	0.36396			25.84	0.00437
	11.4507	0.36595			25.86	-0.00154
	11.4596	0.36831			25.88	-0.00824
	11.4684	0.37099			25.9	-0.01487
	11.4772	0.37393			25.92	-0.02062
	11.4861	0.37707			25.94	-0.02481
	11.4949	0.38036			25.96	-0.02703
	11.5037	0.38375			25.98	-0.02712
	11.5126	0.38718			26	-0.02519
	11.5214	0.3906			26.02	-0.02158
	11.5303	0.39397			26.04	-0.01683
	11.5391	0.39723			26.06	-0.01153
	11.5479	0.40034			26.08	-0.00633
	11.5568	0.40327			26.1	-0.00181
	11.5656	0.40596			26.12	0.00158
	11.5745	0.40839			26.14	0.00351
	11.5833	0.41051			26.16	0.00385
	11.5921	0.41231			26.18	0.0026
	11.601	0.41375			26.2	-5.714·10⁻⁰⁵
	11.6098	0.41482			26.22	-0.00382
	11.6187	0.41551			26.24	-0.00829
	11.6275	0.41581			26.26	-0.01302
	11.6363	0.41573			26.28	-0.01753
	11.6452	0.41526			26.3	-0.02137
	11.654	0.41443			26.32	-0.02414
	11.6628	0.41324			26.34	-0.02554
	11.6717	0.41171			26.36	-0.02539
	11.6805	0.40987			26.38	-0.02368
	11.6894	0.40773			26.4	-0.02056
	11.6982	0.40532			26.42	-0.01636
	11.707	0.40266			26.44	-0.01153
	11.7159	0.39976			26.46	-0.00666
	11.7247	0.39664			26.48	-0.00235
	11.7335	0.39331			26.5	0.00082608
	11.7424	0.38979			26.52	0.0024
	11.7512	0.38609			26.54	0.00208
	11.7601	0.38221			26.56	-0.00014686
	11.7689	0.37818			26.58	-0.00407
	11.7777	0.374			26.6	-0.0092
	11.7866	0.36969			26.62	-0.01487
	11.7954	0.36529			26.64	-0.02027
	11.8043	0.36082			26.66	-0.02459
	11.8131	0.35633			26.68	-0.02715
	11.8219	0.35185			26.7	-0.02748
	11.8308	0.34744			26.72	-0.0254
	11.8396	0.34317			26.74	-0.02109
	11.8485	0.3391			26.76	-0.01506
	11.8573	0.3353			26.78	-0.00809
	11.8661	0.33185			26.8	-0.00113
	11.875	0.3288			26.82	0.00484
	11.8838	0.32624			26.84	0.00896
	11.8926	0.32422			26.86	0.01061
	11.9015	0.3228			26.88	0.00954
	11.9103	0.32202			26.9	0.00586
	11.9192	0.32191			26.92	7.5072·10⁻⁰⁵
	11.928	0.32248			26.94	-0.007
	11.9368	0.32374			26.96	-0.01438
	11.9457	0.32567			26.98	-0.02104
	11.9545	0.32823			27	-0.02609
	11.9634	0.33138			27.02	-0.0289
	11.9722	0.33504			27.04	-0.02921
	11.981	0.33915			27.06	-0.02714
	11.9899	0.34361			27.08	-0.02321
	11.9987	0.34831			27.1	-0.01821
	12.0076	0.35317			27.12	-0.01308
					27.14	-0.00876
					27.16	-0.00604
					27.18	-0.00541
					27.2	-0.00698
					27.22	-0.01051
					27.24	-0.01538
					27.26	-0.02076
					27.28	-0.0257
					27.3	-0.02933
					27.32	-0.03096
					27.34	-0.03023
					27.36	-0.02715
					27.38	-0.02209
					27.4	-0.01572
					27.42	-0.00891
					27.44	-0.00259
					27.46	0.00242
					27.48	0.00549
					27.5	0.00633
					27.52	0.00497
					27.54	0.00175
					27.56	-0.00273
					27.58	-0.00772
					27.6	-0.01247
					27.62	-0.01633
					27.64	-0.01884
					27.66	-0.01981
					27.68	-0.01932
					27.7	-0.01766
					27.72	-0.0153
					27.74	-0.01278
					27.76	-0.01059
					27.78	-0.00914
					27.8	-0.00864
					27.82	-0.00912
					27.84	-0.01042
					27.86	-0.01225
					27.88	-0.01424
					27.9	-0.01604
					27.92	-0.01733
					27.94	-0.01795
					27.96	-0.01782
					27.98	-0.01703
					28	-0.01573
					28.02	-0.01416
					28.04	-0.01252
					28.06	-0.01099
					28.08	-0.00967
					28.1	-0.0086
					28.12	-0.00772
					28.14	-0.00696
					28.16	-0.00624
					28.18	-0.00553
					28.2	-0.00484
					28.22	-0.00426
					28.24	-0.00393
					28.26	-0.00402
					28.28	-0.00469
					28.3	-0.00603
					28.32	-0.00803
					28.34	-0.01058
					28.36	-0.01342
					28.38	-0.01625
					28.4	-0.01869
					28.42	-0.02042
					28.44	-0.02119
					28.46	-0.02087
					28.48	-0.01953
					28.5	-0.01738
					28.52	-0.01477
					28.54	-0.01211
					28.56	-0.00983
					28.58	-0.00827
					28.6	-0.00761
					28.62	-0.00787
					28.64	-0.00884
					28.66	-0.01017
					28.68	-0.01139
					28.7	-0.01202
					28.72	-0.01165
					28.74	-0.01004
					28.76	-0.00716
					28.78	-0.00325
					28.8	0.00126
					28.82	0.00575
					28.84	0.00955
					28.86	0.01204
					28.88	0.01272
					28.9	0.01137
					28.92	0.00805
					28.94	0.0031
					28.96	-0.00286
					28.98	-0.00908
					29	-0.01475
					29.02	-0.01913
					29.04	-0.02171
					29.06	-0.02222
					29.08	-0.02074
					29.1	-0.01762
					29.12	-0.01347
					29.14	-0.00903
					29.16	-0.00504
					29.18	-0.00214
					29.2	-0.00075715
					29.22	-0.00102
					29.24	-0.00279
					29.26	-0.00564
					29.28	-0.00897
					29.3	-0.01213
					29.32	-0.01448
					29.34	-0.01554
					29.36	-0.01507
					29.38	-0.01311
					29.4	-0.00994
					29.42	-0.00605
					29.44	-0.00205
					29.46	0.00143
					29.48	0.00389
					29.5	0.00501
					29.52	0.00469
					29.54	0.00311
					29.56	0.00065037
					29.58	-0.00216
					29.6	-0.00473
					29.62	-0.00653
					29.64	-0.00717
					29.66	-0.00647
					29.68	-0.00447
					29.7	-0.00146
					29.72	0.00213
					29.74	0.00576
					29.76	0.00889
					29.78	0.01107
					29.8	0.01201
					29.82	0.01161
					29.84	0.00997
					29.86	0.00738
					29.88	0.00423
					29.9	0.00096496
					29.92	-0.002
					29.94	-0.00437
					29.96	-0.00595
					29.98	-0.00674
					30	-0.00686
					30.02	-0.00654
					30.04	-0.00604
					30.06	-0.00561
					30.08	-0.00545
					30.1	-0.0056
					30.12	-0.00603
					30.14	-0.00657
					30.16	-0.00698
					30.18	-0.00698
					30.2	-0.00635
					30.22	-0.00492
					30.24	-0.00266
					30.26	0.00033005
					30.28	0.00382
					30.3	0.00748
					30.32	0.01092
					30.34	0.01378
					30.36	0.01572
					30.38	0.01653
					30.4	0.01612
					30.42	0.01456
					30.44	0.01203
					30.46	0.00883
					30.48	0.00529
					30.5	0.0018
					30.52	-0.00132
					30.54	-0.00381
					30.56	-0.00548
					30.58	-0.00627
					30.6	-0.0062
					30.62	-0.00538
					30.64	-0.00395
					30.66	-0.00212
					30.68	-8.6609·10⁻⁰⁵
					30.7	0.00197
					30.72	0.00389
					30.74	0.00554
					30.76	0.00684
					30.78	0.00775
					30.8	0.00826
					30.82	0.0084
					30.84	0.00823
					30.86	0.00784
					30.88	0.00732
					30.9	0.00678
					30.92	0.00632
					30.94	0.00602
					30.96	0.00593
					30.98	0.00605
					31	0.00635
					31.02	0.00673
					31.04	0.00708
					31.06	0.00728
					31.08	0.0072
					31.1	0.00676
					31.12	0.00596
					31.14	0.00486
					31.16	0.0036
					31.18	0.0024
					31.2	0.0015
					31.22	0.00114
					31.24	0.00153
					31.26	0.00278
					31.28	0.00486
					31.3	0.00763
					31.32	0.0108
					31.34	0.01398
					31.36	0.01673
					31.38	0.01862
					31.4	0.01932
					31.42	0.01862
					31.44	0.01653
					31.46	0.01323
					31.48	0.0091
					31.5	0.00467
					31.52	0.00051484
					31.54	-0.00279
					31.56	-0.00477
					31.58	-0.00517
					31.6	-0.00391
					31.62	-0.00118
					31.64	0.00262
					31.66	0.00694
					31.68	0.01116
					31.7	0.01469
					31.72	0.01704
					31.74	0.01794
					31.76	0.01734
					31.78	0.01542
					31.8	0.01257
					31.82	0.00931
					31.84	0.00621
					31.86	0.00377
					31.88	0.00238
					31.9	0.00222
					31.92	0.00326
					31.94	0.00527
					31.96	0.00789
					31.98	0.01065
					32	0.01312
					32.02	0.01494
					32.04	0.01592
					32.06	0.01605
					32.08	0.0155
					32.1	0.01456
					32.12	0.01362
					32.14	0.01306
					32.16	0.01315
					32.18	0.01403
					32.2	0.01567
					32.22	0.01783
					32.24	0.02017
					32.26	0.02222
					32.28	0.02357
					32.3	0.02385
					32.32	0.02286
					32.34	0.02062
					32.36	0.01731
					32.38	0.01331
					32.4	0.00909
					32.42	0.00517
					32.44	0.00199
					32.46	-0.00012234
					32.48	-0.00104
					32.5	-0.00082105
					32.52	0.00029208
					32.54	0.00194
					32.56	0.0037
					32.58	0.00521
					32.6	0.00618
					32.62	0.00652
					32.64	0.00628
					32.66	0.00569
					32.68	0.00508
					32.7	0.00481
					32.72	0.00519
					32.74	0.00641
					32.76	0.00847
					32.78	0.01119
					32.8	0.01421
					32.82	0.01705
					32.84	0.01923
					32.86	0.02029
					32.88	0.01997
					32.9	0.0182
					32.92	0.01516
					32.94	0.01126
					32.96	0.00706
					32.98	0.00322
					33	0.00032342
					33.02	-0.00115
					33.04	-0.00097825
					33.06	0.00080461
					33.08	0.00388
					33.1	0.00772
					33.12	0.01166
					33.14	0.015
					33.16	0.01717
					33.18	0.0178
					33.2	0.01679
					33.22	0.01435
					33.24	0.01094
					33.26	0.00721
					33.28	0.00388
					33.3	0.00162
					33.32	0.00090454
					33.34	0.00196
					33.36	0.00471
					33.38	0.00877
					33.4	0.01352
					33.42	0.01823
					33.44	0.02215
					33.46	0.02469
					33.48	0.02546
					33.5	0.0244
					33.52	0.02175
					33.54	0.01802
					33.56	0.01389
					33.58	0.01009
					33.6	0.00728
					33.62	0.0059
					33.64	0.00614
					33.66	0.00785
					33.68	0.01061
					33.7	0.01377
					33.72	0.0166
					33.74	0.0184
					33.76	0.01864
					33.78	0.01704
					33.8	0.01364
					33.82	0.00879
					33.84	0.00312
					33.86	-0.00261
					33.88	-0.00761
					33.9	-0.0112
					33.92	-0.01289
					33.94	-0.01252
					33.96	-0.01022
					33.98	-0.00643
					34	-0.00178
					34.02	0.003
					34.04	0.00722
					34.06	0.01034
					34.08	0.01205
					34.1	0.01231
					34.12	0.01136
					34.14	0.00965
					34.16	0.00774
					34.18	0.00621
					34.2	0.0055
					34.22	0.0059
					34.24	0.00741
					34.26	0.00982
					34.28	0.01271
					34.3	0.01554
					34.32	0.01774
					34.34	0.01887
					34.36	0.01864
					34.38	0.01702
					34.4	0.0142
					34.42	0.01061
					34.44	0.00679
					34.46	0.00333
					34.48	0.00075667
					34.5	-0.0005905
					34.52	-0.00058383
					34.54	0.00065192
					34.56	0.00277
					34.58	0.00526
					34.6	0.00755
					34.62	0.00913
					34.64	0.00959
					34.66	0.00878
					34.68	0.00676
					34.7	0.00385
					34.72	0.00053068
					34.74	-0.00261
					34.76	-0.00501
					34.78	-0.00623
					34.8	-0.00601
					34.82	-0.00435
					34.84	-0.00151
					34.86	0.00207
					34.88	0.00579
					34.9	0.00904
					34.92	0.01128
					34.94	0.01213
					34.96	0.01147
					34.98	0.0094
					35	0.00627
					35.02	0.00262
					35.04	-0.00096148
					35.06	-0.00389
					35.08	-0.00569
					35.1	-0.00611
					35.12	-0.00509
					35.14	-0.00284
					35.16	0.00025212
					35.18	0.00367
					35.2	0.00684
					35.22	0.00928
					35.24	0.01062
					35.26	0.01066
					35.28	0.00942
					35.3	0.00713
					35.32	0.00412
					35.34	0.00082847
					35.36	-0.00231
					35.38	-0.00494
					35.4	-0.00681
					35.42	-0.00782
					35.44	-0.008
					35.46	-0.0075
					35.48	-0.00656
					35.5	-0.00538
					35.52	-0.00418
					35.54	-0.00308
					35.56	-0.00211
					35.58	-0.00123
					35.6	-0.00035531
					35.62	0.00063438
					35.64	0.00182
					35.66	0.0032
					35.68	0.00471
					35.7	0.00618
					35.72	0.00737
					35.74	0.008
					35.76	0.00783
					35.78	0.00668
					35.8	0.00449
					35.82	0.00134
					35.84	-0.00252
					35.86	-0.00673
					35.88	-0.01085
					35.9	-0.01439
					35.92	-0.01694
					35.94	-0.01816
					35.96	-0.0179
					35.98	-0.01616
					36	-0.01314
					36.02	-0.00917
					36.04	-0.0047
					36.06	-0.00020046
					36.08	0.00387
					36.1	0.00713
					36.12	0.00933
					36.14	0.01036
					36.16	0.01024
					36.18	0.00912
					36.2	0.00721
					36.22	0.00476
					36.24	0.00204
					36.26	-0.00073805
					36.28	-0.00342
					36.3	-0.0059
					36.32	-0.00812
					36.34	-0.01006
					36.36	-0.01169
					36.38	-0.013
					36.4	-0.01394
					36.42	-0.01444
					36.44	-0.01444
					36.46	-0.01388
					36.48	-0.01274
					36.5	-0.01106
					36.52	-0.00895
					36.54	-0.0066
					36.56	-0.00425
					36.58	-0.00219
					36.6	-0.00067643
					36.62	6.3457·10⁻⁰⁵
					36.64	-0.00010693
					36.66	-0.00121
					36.68	-0.00315
					36.7	-0.0057
					36.72	-0.00856
					36.74	-0.01136
					36.76	-0.01372
					36.78	-0.01533
					36.8	-0.01597
					36.82	-0.01551
					36.84	-0.01399
					36.86	-0.01155
					36.88	-0.00847
					36.9	-0.00507
					36.92	-0.00172
					36.94	0.00126
					36.96	0.00358
					36.98	0.00503
					37	0.00551
					37.02	0.005
					37.04	0.00358
					37.06	0.00137
					37.08	-0.00145
					37.1	-0.00467
					37.12	-0.0081
					37.14	-0.01152
					37.16	-0.01474
					37.18	-0.01756
					37.2	-0.01981
					37.22	-0.02129
					37.24	-0.02187
					37.26	-0.02142
					37.28	-0.01989
					37.3	-0.01729
					37.32	-0.01373
					37.34	-0.00943
					37.36	-0.0047
					37.38	6.8513·10⁻⁰⁵
					37.4	0.00442
					37.42	0.0079
					37.44	0.0101
					37.46	0.01073
					37.48	0.00962
					37.5	0.00678
					37.52	0.00242
					37.54	-0.0031
					37.56	-0.00928
					37.58	-0.01551
					37.6	-0.02122
					37.62	-0.02585
					37.64	-0.02897
					37.66	-0.03033
					37.68	-0.02983
					37.7	-0.02761
					37.72	-0.02393
					37.74	-0.01922
					37.76	-0.01395
					37.78	-0.00863
					37.8	-0.00373
					37.82	0.0003609
					37.84	0.00337
					37.86	0.00514
					37.88	0.00564
					37.9	0.00494
					37.92	0.00318
					37.94	0.00056836
					37.96	-0.00266
					37.98	-0.00626
					38	-0.00999
					38.02	-0.01364
					38.04	-0.01697
					38.06	-0.01979
					38.08	-0.02193
					38.1	-0.02323
					38.12	-0.02359
					38.14	-0.02294
					38.16	-0.0213
					38.18	-0.01875
					38.2	-0.01545
					38.22	-0.01164
					38.24	-0.00761
					38.26	-0.0037
					38.28	-0.00021075
					38.3	0.00257
					38.32	0.00444
					38.34	0.00529
					38.36	0.00512
					38.38	0.00405
					38.4	0.00227
					38.42	4.2316·10⁻⁰⁵
					38.44	-0.00237
					38.46	-0.00471
					38.48	-0.0068
					38.5	-0.00852
					38.52	-0.00986
					38.54	-0.01088
					38.56	-0.0117
					38.58	-0.01248
					38.6	-0.01335
					38.62	-0.01441
					38.64	-0.01568
					38.66	-0.01708
					38.68	-0.0185
					38.7	-0.01972
					38.72	-0.02052
					38.74	-0.02071
					38.76	-0.02012
					38.78	-0.01868
					38.8	-0.01642
					38.82	-0.01347
					38.84	-0.01004
					38.86	-0.0064
					38.88	-0.00286
					38.9	0.00029732
					38.92	0.00285
					38.94	0.00463
					38.96	0.00558
					38.98	0.00568
					39	0.00503
					39.02	0.00373
					39.04	0.00193
					39.06	-0.00024347
					39.08	-0.00268
					39.1	-0.00529
					39.12	-0.008
					39.14	-0.01076
					39.16	-0.01349
					39.18	-0.01609
					39.2	-0.01843
					39.22	-0.02034
					39.24	-0.02162
					39.26	-0.02208
					39.28	-0.02158
					39.3	-0.02001
					39.32	-0.01738
					39.34	-0.01384
					39.36	-0.00962
					39.38	-0.00508
					39.4	-0.00064536
					39.42	0.00324
					39.44	0.00617
					39.46	0.0078
					39.48	0.00794
					39.5	0.00657
					39.52	0.00382
					39.54	5.495·10⁻⁰⁷
					39.56	-0.00447
					39.58	-0.0091
					39.6	-0.01338
					39.62	-0.01683
					39.64	-0.0191
					39.66	-0.01995
					39.68	-0.01929
					39.7	-0.01719
					39.72	-0.01386
					39.74	-0.00958
					39.76	-0.00473
					39.78	0.00029601
					39.8	0.00512
					39.82	0.00937
					39.84	0.01276
					39.86	0.01502
					39.88	0.01596
					39.9	0.01547
					39.92	0.01348
					39.94	0.01003
[truncated: 503 more rows]

## Sheet: Figure 4c
Photon Energy	Normalized Intensity	Normalized Intensity	Normalized Intensity
eV	a.u.	a.u.	a.u.
	Alumina	Al-BHET	AlOC-12
1515	0.00927	0.00931	0.01183
1517	0.00685	0.00882	0.00848
1519	0.01013	0.00871	0.00742
1521	0.00347	-0.00119	0.0112
1523	0.00716	0.00439	0.000743611
1525	0.00434	-0.00347	0.00044427
1527	-0.000326944	0.00477	0.00343
1529	5.06276e-05	-0.000311727	-0.00365
1531	0.000366758	0.0002076	-0.00098182
1533	-0.00191	0.00568	-0.00557
1535	-0.000815696	0.00378	-0.00181
1537	-0.00297	0.00159	-0.00233
1539	-0.0028	0.000927291	-0.00222
1541	-0.00882	-0.00526	-0.01009
1543	-0.00401	-0.01177	-0.00169
1545	-0.0054	0.0036	-0.000839927
1547	-0.00258	-0.01302	0.00189
1549	-0.0039	0.00346	0.000652017
1551	0.000677363	-0.01093	-0.00254
1553	0.000649994	0.0175	0.000988825
1555	-0.00142	-0.00374	0.01239
1557	0.00843	-0.00525	0.018
1559	0.00981	-0.0092	0.03384
1561	0.02471	-0.00148	0.05884
1562.2	0.03079	0.00851	0.05849
1562.4	0.02916	-0.00293	0.06114
1562.6	0.0368	-0.0015	0.05588
1562.8	0.03569	0.00127	0.06382
1563	0.04045	0.00584	0.05663
1563.2	0.04488	0.00463	0.06437
1563.4	0.04572	0.00391	0.06989
1563.6	0.0551	0.01189	0.07762
1563.8	0.05702	0.02042	0.08559
1564	0.05803	0.01803	0.10098
1564.2	0.06423	0.02509	0.12401
1564.4	0.07493	0.05027	0.13018
1564.6	0.07935	0.06073	0.15571
1564.8	0.07984	0.08222	0.16667
1565	0.08154	0.13073	0.18031
1565.2	0.10472	0.19008	0.19184
1565.4	0.11939	0.2203	0.21071
1565.6	0.13428	0.29211	0.21144
1565.8	0.14919	0.33028	0.25021
1566	0.20449	0.35926	0.2949
1566.2	0.26506	0.34955	0.34719
1566.4	0.33846	0.39029	0.41287
1566.6	0.39589	0.42671	0.48076
1566.8	0.43878	0.42946	0.54359
1567	0.4658	0.46179	0.60775
1567.2	0.52584	0.50725	0.70106
1567.4	0.56462	0.56551	0.76979
1567.6	0.62961	0.61201	0.80185
1567.8	0.74613	0.70451	0.86423
1568	0.83222	0.81634	0.94953
1568.2	0.94592	0.92267	1.06043
1568.4	1.04389	1.06816	1.18359
1568.6	1.10034	1.16057	1.26924
1568.8	1.1723	1.28984	1.45373
1569	1.18162	1.47834	1.66183
1569.2	1.2752	1.65406	1.76729
1569.4	1.25913	1.79028	1.90508
1569.6	1.24094	1.91129	1.97899
1569.8	1.21302	2.07622	2.04468
1570	1.24531	2.11386	2.11562
1570.2	1.12708	2.20058	2.19706
1570.4	1.13837	2.2268	2.18524
1570.6	1.08726	2.15368	2.18674
1570.8	1.08616	2.22171	2.26749
1571	1.09433	2.22135	2.25486
1571.2	1.11611	2.2437	2.25443
1571.4	1.08345	2.10019	2.16618
1571.6	1.13297	2.10935	2.20553
1571.8	1.12262	2.13324	2.12905
1572	1.14053	2.04299	2.08598
1572.2	1.15232	2.0587	2.05079
1572.4	1.17898	1.9363	2.02627
1572.6	1.12733	1.93659	1.98056
1572.8	1.15279	1.8843	1.91822
1573	1.2067	1.79693	1.88666
1573.2	1.20126	1.77792	1.87189
1573.4	1.17783	1.74655	1.88213
1573.6	1.16801	1.77885	1.8735
1573.8	1.2123	1.74525	1.8064
1574	1.13903	1.71174	1.81484
1574.2	1.13735	1.645	1.81644
1574.4	1.09248	1.56075	1.81935
1574.6	1.11089	1.62509	1.7597
1574.8	1.11539	1.52397	1.75125
1575	1.08343	1.57765	1.7415
1575.2	1.06705	1.49876	1.74004
1575.4	1.08846	1.49545	1.74344
1575.6	1.0564	1.48267	1.67731
1575.8	1.07246	1.43501	1.64542
1576	1.0222	1.37884	1.59623
1576.2	0.98629	1.38436	1.54647
1576.4	0.95199	1.34775	1.56578
1576.6	0.96257	1.31221	1.48555
1576.8	0.95214	1.24706	1.46187
1577	0.95301	1.22971	1.41781
1577.2	0.94849	1.20351	1.3511
1577.4	0.96863	1.16236	1.33312
1577.6	0.96135	1.19556	1.27301
1577.8	0.93898	1.09565	1.29617
1578	0.95536	1.11626	1.22772
1578.2	0.9481	1.07884	1.19564
1578.4	0.92252	1.05352	1.17351
1578.6	0.90152	1.01861	1.21647
1578.8	0.88368	1.00277	1.16695
1579	0.87074	0.98073	1.17456
1579.2	0.86377	1.00336	1.1249
1579.4	0.87198	0.99673	1.14086
1579.6	0.8879	1.0163	1.16171
1579.8	0.89493	0.98859	1.16527
1580	0.89692	1.00837	1.11697
1580.2	0.87719	1.00179	1.11711
1580.4	0.91362	0.98523	1.12862
1580.6	0.90007	0.94815	1.13938
1580.8	0.91148	0.99194	1.11318
1581	0.92203	0.96875	1.13185
1581.2	0.90201	0.97286	1.11271
1581.4	0.874	0.99758	1.11453
1581.6	0.85263	0.93106	1.08788
1581.8	0.86581	0.96238	1.05909
1582	0.86404	0.94833	1.06903
1582.2	0.87207	0.95532	1.03476
1582.4	0.87275	0.95827	1.00411
1582.6	0.87183	0.9462	1.05664
1582.8	0.86616	0.92386	1.05313
1583	0.86601	0.97337	1.0458
1583.2	0.86875	0.96897	1.01199
1583.4	0.85875	0.99246	1.02139
1583.6	0.84392	0.94268	1.03793
1583.8	0.85058	0.91683	1.02918
1584	0.85685	0.88251	1.01997
1584.2	0.84786	0.95122	1.0428
1584.4	0.85583	0.94693	1.06548
1584.6	0.84569	0.95914	1.06155
1584.8	0.85432	0.98431	1.0341
1585	0.81985	0.96776	1.0688
1585.2	0.82246	1.00262	1.05006
1585.4	0.83835	0.92269	1.03039
1585.6	0.82816	0.97366	1.08246
1585.8	0.81978	0.97272	1.07689
1586	0.81977	0.99618	1.03632
1586.2	0.81744	0.95511	1.0621
1586.4	0.8172	0.93847	1.06333
1586.6	0.83313	0.95354	1.00298
1586.8	0.80935	0.91389	1.04078
1587	0.78915	0.92475	1.03651
1587.2	0.80969	0.92537	1.0234
1587.4	0.8437	0.92694	1.03592
1587.6	0.83412	0.94789	1.03768
1587.8	0.86688	0.93273	1.05051
1588	0.86202	0.97371	1.01373
1588.2	0.8545	0.92	1.03137
1588.4	0.84064	0.96299	1.04403
1588.6	0.86595	0.96147	1.00948
1588.8	0.87926	0.96767	1.04265
1589	0.87715	0.90237	1.03923
1589.2	0.86979	0.92646	1.06804
1589.4	0.87196	0.92745	1.02621
1589.6	0.84985	0.90837	1.02857
1589.8	0.84906	0.91003	1.01903
1590	0.8508	0.87611	1.00065
1590.2	0.86094	0.92767	1.05239
1590.4	0.83291	0.98043	1.03204
1590.6	0.81026	1.02227	1.02919
1590.8	0.85245	0.96057	0.97443
1591	0.83947	0.96393	1.00414
1591.2	0.84484	0.92611	0.96595
1591.4	0.80417	0.97917	0.97721
1591.6	0.81884	0.91566	0.95482
1591.8	0.78866	0.89596	0.9687
1592	0.8062	0.91943	0.97279
1592.2	0.80922	0.94881	0.99821
1592.4	0.81694	0.91274	0.97567
1592.6	0.80448	0.88291	1.01834
1592.8	0.81871	0.9155	0.99247
1593	0.7891	0.88554	0.97196
1593.2	0.77488	0.90383	0.98496
1593.4	0.80874	0.8963	0.99986
1593.6	0.76058	0.91284	0.99617
1593.8	0.78546	0.87005	0.95257
1594	0.80511	0.8858	0.9896
1594.2	0.83613	0.90313	0.97346
1594.4	0.82318	0.86614	0.93557
1594.6	0.80599	0.9238	0.94003
1594.8	0.8093	0.93804	0.94129
1595	0.79836	0.85595	0.92447
1595.4	0.78012	0.88634	0.97018
1595.8	0.80194	0.91117	0.92321
1596.2	0.8187	0.8727	0.90462
1596.6	0.8108	0.84097	0.90643
1597	0.86515	0.89073	0.9111
1597.4	0.84954	0.80972	0.89152
1597.8	0.83144	0.83696	0.9124
1598.2	0.8628	0.88071	0.91568
1598.6	0.82545	0.86238	0.87035
1599	0.84097	0.87572	0.90278
1599.4	0.84836	0.86029	0.88931
1599.8	0.82998	0.83515	0.88023
1600.2	0.84708	0.8406	0.88263
1600.6	0.81059	0.82528	0.87511
1601	0.80869	0.83839	0.85656
1601.4	0.80619	0.83288	0.86528
1601.8	0.82131	0.87607	0.8593
1602.2	0.80179	0.86398	0.84343
1602.6	0.81094	0.86087	0.86409
1603	0.78847	0.84894	0.86927
1603.4	0.80783	0.84754	0.86766
1603.8	0.78936	0.86739	0.86624
1604.2	0.811	0.89125	0.87654
1604.6	0.82118	0.8658	0.9072
1605	0.82322	0.88812	0.88674
1605.4	0.82896	0.8739	0.87102
1605.8	0.82048	0.86573	0.88816
1606.2	0.84495	0.88989	0.90335
1606.6	0.86275	0.88776	0.92741
1607	0.85895	0.87866	0.9076
1607.4	0.86965	0.92035	0.89886
1607.8	0.87123	0.92937	0.97069
1608.2	0.85292	0.92161	0.94774
1608.6	0.88317	0.9325	0.91937
1609	0.88698	0.95531	0.96356
1609.4	0.90336	0.96141	0.98116
1609.8	0.93763	1.00725	0.99625
1610.2	0.93111	0.97471	1.01016
1610.6	0.92828	1.00276	1.00655
1611	0.94563	1.02229	1.03165
1611.4	0.95008	1.00253	1.06272
1611.8	0.96728	1.06312	1.06522
1612.2	0.93179	1.0315	1.05913
1612.6	1.00258	1.06364	1.13637
1613	0.98926	1.09594	1.0858
1613.4	1.03553	1.0505	1.08525
1613.8	1.02641	1.13522	1.08689
1614.2	0.97543	1.11249	1.13996
1614.6	0.97972	1.09619	1.14159
1615	1.02771	1.12091	1.16845
1615.4	0.99679	1.11238	1.09828
1615.8	1.0123	1.13361	1.09574
1616.2	0.98555	1.09904	1.16187
1616.6	0.99757	1.11496	1.10706
1617	1.01614	1.13037	1.13064
1617.4	0.97701	1.19084	1.10767
1617.8	0.99394	1.19206	1.11709
1618.2	1.00061	1.16723	1.17373
1618.6	1.02314	1.16219	1.13898
1619	0.9866	1.22376	1.16389
1619.4	0.99305	1.16404	1.15799
1619.8	1.04085	1.16345	1.14367
1620.2	1.00922	1.13415	1.19539
1620.6	1.00037	1.15964	1.18119
1621	1.02184	1.10204	1.16071
1621.4	0.99798	1.13128	1.17311
1621.8	0.98401	1.0875	1.09698
1622.2	1.00622	1.14348	1.11403
1622.6	1.02054	1.0927	1.1539
1623	1.03224	1.13441	1.16528
1623.4	1.00506	1.16018	1.15269
1623.8	1.00758	1.10746	1.15941
1624.2	1.00653	1.14418	1.1802
1624.6	0.99398	1.13456	1.21746
1625	0.96843	1.17671	1.15446
1625.4	0.95106	1.08442	1.1357
1625.8	0.97545	1.15541	1.15598
1626.2	0.97431	1.10072	1.16047
1626.6	0.95678	1.16257	1.16387
1627	1.02925	1.15862	1.15756
1627.4	1.00692	1.15066	1.17041
1627.8	1.02382	1.20819	1.17935
1628.2	1.00211	1.14628	1.20034
1628.6	1.01832	1.22095	1.21648
1629	0.9955	1.14575	1.15154
1629.4	0.98167	1.18643	1.20051
1629.8	0.94801	1.1872	1.19172
1630.2	1.0041	1.18577	1.21377
1630.6	0.97782	1.21975	1.16459
1631	0.95862	1.21742	1.15535
1631.4	0.9388	1.18911	1.14231
1631.8	0.95945	1.13709	1.1143
1632.2	0.97604	1.14923	1.14732
1632.6	0.97717	1.11212	1.15436
1633	0.99964	1.15039	1.15942
1633.4	1.00812	1.15579	1.1052
1633.8	1.01233	1.17122	1.11028
1634.2	1.01113	1.12923	1.18561
1634.6	0.99454	1.08965	1.18588
1635	1.02726	1.16298	1.19467
1635.4	1.04313	1.21945	1.20706
1635.8	0.9992	1.13713	1.17624
1636.2	1.04442	1.14821	1.17357
1636.6	1.00317	1.15468	1.22336
1637	1.01502	1.11098	1.16198
1637.4	1.03396	1.19361	1.15601
1637.8	1.03055	1.19105	1.16806
1638.2	1.02577	1.19823	1.12548
1638.6	1.07373	1.14491	1.15598
1639	1.02087	1.19738	1.14119
1639.4	0.97773	1.14382	1.16811
1639.8	1.02863	1.1491	1.15904
1640.2	1.01861	1.13787	1.17237
1640.6	-0.11267	1.11351	1.13472
1696	-0.07948	1.0282	1.05308

[truncated: 62 more sheets: Figure 4d, Figure 5a, Figure 5b, Figure 5c, Figure 5d, Figure 5e, Figure 5f, Supplementary Figure 1, Supplementary Figure 3, Supplementary Figure 4, Supplementary Figure 5, Supplementary Figure 6, Supplementary Figure 7, Supplementary Figure 8, Supplementary Figure 9, Supplementary Figure 10, Supplementary Figure 11, Supplementary Figure 12, Supplementary Figure 13, Supplementary Figure 14 …]
